# Supplementary material for: MyoMiner: explore gene co-expression in normal and pathological muscle
Source: BMC Med Genomics. 2020 May 11;13:67. doi: 10.1186/s12920-020-0712-3 (PMC7216615; doi:10.1186/s12920-020-0712-3)
Supplement: Supplementary file 3 — Additional file 3. Table S8. Complete listing of data series IDs for murine experiments. [file 12920_2020_712_MOESM3_ESM.xlsx]

## Sheet: Sheet1
Series	Batch dates	Array Data File	R cel names	Condition	Condition 2	Age	Sex	Genetic background	Anatomic part 1	Anatomic part 2	Extra	Age (weeks)
E-BAIR-11	02/10/05	CB2005020995U.CEL	CB2005020995U.CEL	normal		young	M		skeletal muscle			8 weeks
E-BAIR-11	02/10/05	CB2005020994U.CEL	CB2005020994U.CEL	normal		young	M		skeletal muscle			8 weeks
E-BAIR-11	02/08/05	CB2005020790U.CEL	CB2005020790U.CEL	normal		young	M		skeletal muscle			8 weeks
E-BAIR-11	02/09/05	CB2005020893U.CEL	CB2005020893U.CEL	normal		young	M		skeletal muscle			8 weeks
E-BAIR-11	02/09/05	CB2005020892U.CEL	CB2005020892U.CEL	normal		young	M		skeletal muscle			8 weeks
E-BAIR-11	02/08/05	CB2005020791U.CEL	CB2005020791U.CEL	normal		young	M		skeletal muscle			8 weeks
E-BAIR-11	05/13/05	CB20050512115U.CEL	CB20050512115U.CEL	normal		young	M		skeletal muscle			6 weeks
E-BAIR-11	05/12/05	CB20050511118U.CEL	CB20050511118U.CEL	normal		young	M		skeletal muscle			6 weeks
E-BAIR-11	05/12/05	CB20050511119U.CEL	CB20050511119U.CEL	normal		young	M		skeletal muscle			6 weeks
E-BAIR-11	05/13/05	CB20050512114U.CEL	CB20050512114U.CEL	normal		young	M		skeletal muscle			6 weeks
E-BAIR-11	05/16/05	CB20050515116U.CEL	CB20050515116U.CEL	normal		young	M		skeletal muscle			6 weeks
E-BAIR-11	05/16/05	CB20050515117U.CEL	CB20050515117U.CEL	normal		young	M		skeletal muscle			6 weeks
E-BAIR-11	12/15/04	CB2004121444U.CEL	CB2004121444U.CEL	normal		adult	M		skeletal muscle			20 weeks
E-BAIR-11	12/13/04	CB2004121247U.CEL	CB2004121247U.CEL	normal		adult	M		skeletal muscle			20 weeks
E-BAIR-11	12/14/04	CB2004121343U.CEL	CB2004121343U.CEL	normal		adult	M		skeletal muscle			20 weeks
E-BAIR-11	12/02/04	CB2004120148U.CEL	CB2004120148U.CEL	normal		adult	M		skeletal muscle			20 weeks
E-BAIR-11	12/03/04	CB2004120246U.CEL	CB2004120246U.CEL	normal		adult	M		skeletal muscle			20 weeks
E-BAIR-11	12/09/04	CB2004120845U.CEL	CB2004120845U.CEL	normal		adult	M		skeletal muscle			20 weeks
E-BAIR-11	02/10/05	CB2005020988U.CEL	CB2005020988U.CEL	high fat diet		young	M		skeletal muscle			8 weeks
E-BAIR-11	02/10/05	CB2005020989U.CEL	CB2005020989U.CEL	high fat diet		young	M		skeletal muscle			8 weeks
E-BAIR-11	02/09/05	CB2005020887U.CEL	CB2005020887U.CEL	high fat diet		young	M		skeletal muscle			8 weeks
E-BAIR-11	02/08/05	CB2005020785U.CEL	CB2005020785U.CEL	high fat diet		young	M		skeletal muscle			8 weeks
E-BAIR-11	02/08/05	CB2005020784U.CEL	CB2005020784U.CEL	high fat diet		young	M		skeletal muscle			8 weeks
E-BAIR-11	02/09/05	CB2005020886U.CEL	CB2005020886U.CEL	high fat diet		young	M		skeletal muscle			8 weeks
E-BAIR-11	05/13/05	CB20050512112U.CEL	CB20050512112U.CEL	high fat diet		young	M		skeletal muscle			6 weeks
E-BAIR-11	05/13/05	CB20050512111U.CEL	CB20050512111U.CEL	high fat diet		young	M		skeletal muscle			6 weeks
E-BAIR-11	05/12/05	CB20050511109U.CEL	CB20050511109U.CEL	high fat diet		young	M		skeletal muscle			6 weeks
E-BAIR-11	05/12/05	CB20050511108U.CEL	CB20050511108U.CEL	high fat diet		young	M		skeletal muscle			6 weeks
E-BAIR-11	05/16/05	CB20050515113U.CEL	CB20050515113U.CEL	high fat diet		young	M		skeletal muscle			6 weeks
E-BAIR-11	05/16/05	CB20050515110U.CEL	CB20050515110U.CEL	high fat diet		young	M		skeletal muscle			6 weeks
E-BAIR-11	11/15/04	CB2004111438U.CEL	CB2004111438U.CEL	high fat diet		adult	M		skeletal muscle			20 weeks
E-BAIR-11	12/14/04	CB2004121342U.CEL	CB2004121342U.CEL	high fat diet		adult	M		skeletal muscle			20 weeks
E-BAIR-11	12/09/04	CB2004120841U.CEL	CB2004120841U.CEL	high fat diet		adult	M		skeletal muscle			20 weeks
E-BAIR-11	12/02/04	CB2004120140U.CEL	CB2004120140U.CEL	high fat diet		adult	M		skeletal muscle			20 weeks
E-BAIR-11	12/03/04	CB2004120239U.CEL	CB2004120239U.CEL	high fat diet		adult	M		skeletal muscle			20 weeks
E-BAIR-13	02/16/06	FFR2006021510Aaa.CEL	FFR2006021510Aaa.CEL	RIP140 knockout		adult	F	C57BL/6J	skeletal muscle	gastrocnemius		16 weeks
E-BAIR-13	02/16/06	FFR2006021506Aaa.CEL	FFR2006021506Aaa.CEL	RIP140 knockout		adult	F	C57BL/6J	skeletal muscle	gastrocnemius		16 weeks
E-BAIR-13	02/16/06	FFR2006021508Aaa.CEL	FFR2006021508Aaa.CEL	RIP140 knockout		adult	F	C57BL/6J	skeletal muscle	gastrocnemius		16 weeks
E-BAIR-13	02/16/06	FFR2006021511Aaa.CEL	FFR2006021511Aaa.CEL	RIP140 knockout		adult	F	C57BL/6J	skeletal muscle	gastrocnemius		16 weeks
E-BAIR-13	02/16/06	FFR2006021507Aaa.CEL	FFR2006021507Aaa.CEL	RIP140 knockout		adult	F	C57BL/6J	skeletal muscle	gastrocnemius		16 weeks
E-BAIR-13	02/16/06	FFR2006021509Aaa.CEL	FFR2006021509Aaa.CEL	RIP140 knockout		adult	F	C57BL/6J	skeletal muscle	gastrocnemius		16 weeks
E-BAIR-13	02/16/06	FFR2006021501Aaa.CEL	FFR2006021501Aaa.CEL	normal		adult	F	C57BL/6J	skeletal muscle	gastrocnemius		16 weeks
E-BAIR-13	02/16/06	FFR2006021505Aaa.CEL	FFR2006021505Aaa.CEL	normal		adult	F	C57BL/6J	skeletal muscle	gastrocnemius		16 weeks
E-BAIR-13	02/16/06	FFR2006021503Aaa.CEL	FFR2006021503Aaa.CEL	normal		adult	F	C57BL/6J	skeletal muscle	gastrocnemius		16 weeks
E-BAIR-13	02/16/06	FFR2006021502Aaa.CEL	FFR2006021502Aaa.CEL	normal		adult	F	C57BL/6J	skeletal muscle	gastrocnemius		16 weeks
E-BAIR-13	02/16/06	FFR2006021504Aaa.CEL	FFR2006021504Aaa.CEL	normal		adult	F	C57BL/6J	skeletal muscle	gastrocnemius		16 weeks
E-BAIR-13	02/03/06	FFR2006020202Aaa.CEL	FFR2006020202Aaa.CEL	normal		adult	F	C57BL/6J	skeletal muscle	gastrocnemius		16 weeks
E-BAIR-13	02/03/06	FFR2006020204Aaa.CEL	FFR2006020204Aaa.CEL	RIP140 knockout	high fat diet	adult	F	C57BL/6J	skeletal muscle	gastrocnemius		16 weeks
E-BAIR-13	02/16/06	FFR2006021516Aaa.CEL	FFR2006021516Aaa.CEL	RIP140 knockout	high fat diet	adult	F	C57BL/6J	skeletal muscle	gastrocnemius		16 weeks
E-BAIR-13	02/16/06	FFR2006021518Aaa.CEL	FFR2006021518Aaa.CEL	RIP140 knockout	high fat diet	adult	F	C57BL/6J	skeletal muscle	gastrocnemius		16 weeks
E-BAIR-13	02/16/06	FFR2006021517Aaa.CEL	FFR2006021517Aaa.CEL	RIP140 knockout	high fat diet	adult	F	C57BL/6J	skeletal muscle	gastrocnemius		16 weeks
E-BAIR-13	02/03/06	FFR2006020205Aaa.CEL	FFR2006020205Aaa.CEL	RIP140 knockout	high fat diet	adult	F	C57BL/6J	skeletal muscle	gastrocnemius		16 weeks
E-BAIR-13	02/16/06	FFR2006021514Aaa.CEL	FFR2006021514Aaa.CEL	high fat diet		adult	F	C57BL/6J	skeletal muscle	gastrocnemius		16 weeks
E-BAIR-13	02/16/06	FFR2006021512Aaa.CEL	FFR2006021512Aaa.CEL	high fat diet		adult	F	C57BL/6J	skeletal muscle	gastrocnemius		16 weeks
E-BAIR-13	02/16/06	FFR2006021515Aaa.CEL	FFR2006021515Aaa.CEL	high fat diet		adult	F	C57BL/6J	skeletal muscle	gastrocnemius		16 weeks
E-BAIR-13	02/16/06	FFR2006021513Aaa.CEL	FFR2006021513Aaa.CEL	high fat diet		adult	F	C57BL/6J	skeletal muscle	gastrocnemius		16 weeks
E-BAIR-13	02/03/06	FFR2006020203Aaa.CEL	FFR2006020203Aaa.CEL	high fat diet		adult	F	C57BL/6J	skeletal muscle	gastrocnemius		16 weeks
E-GEOD-10246	12/14/06	GSM258629.CEL	GSM258629.CEL	normal		young	F	C57BL/6J	myoblast	C2C12		9 weeks
E-GEOD-10246	12/14/06	GSM258630.CEL	GSM258630.CEL	normal		young	F	C57BL/6J	myoblast	C2C12		9 weeks
E-GEOD-10246	12/19/06	GSM258669.CEL	GSM258669.CEL	normal		young	M	C57BL/6J	heart			9 weeks
E-GEOD-10246	12/19/06	GSM258670.CEL	GSM258670.CEL	normal		young	M	C57BL/6J	heart			9 weeks
E-GEOD-10246	12/19/06	GSM258763.CEL	GSM258763.CEL	normal		young	M	C57BL/6J	skeletal muscle			9 weeks
E-GEOD-10246	12/19/06	GSM258764.CEL	GSM258764.CEL	normal		young	M	C57BL/6J	skeletal muscle			9 weeks
E-GEOD-10347	10/16/07	GSM261518.CEL	GSM261518.CEL	normal		young	M		skeletal muscle	tibialis anterior		4 weeks
E-GEOD-10347	12/20/06	GSM261517.CEL	GSM261517.CEL	normal		young	M		skeletal muscle	tibialis anterior		4 weeks
E-GEOD-10347	12/20/06	GSM261516.CEL	GSM261516.CEL	normal		young	M		skeletal muscle	tibialis anterior		4 weeks
E-GEOD-10347	10/16/07	GSM261512.CEL	GSM261512.CEL	normal		young	M		skeletal muscle	soleus		4 weeks
E-GEOD-10347	02/20/07	GSM261511.CEL	GSM261511.CEL	normal		young	M		skeletal muscle	soleus		4 weeks
E-GEOD-10347	02/20/07	GSM261510.CEL	GSM261510.CEL	normal		young	M		skeletal muscle	soleus		4 weeks
E-GEOD-10347	10/16/07	GSM261515.CEL	GSM261515.CEL	H6PD knockout		young	M		skeletal muscle	tibialis anterior		4 weeks
E-GEOD-10347	12/20/06	GSM261514.CEL	GSM261514.CEL	H6PD knockout		young	M		skeletal muscle	tibialis anterior		4 weeks
E-GEOD-10347	12/20/06	GSM261513.CEL	GSM261513.CEL	H6PD knockout		young	M		skeletal muscle	tibialis anterior		4 weeks
E-GEOD-10347	10/16/07	GSM261509.CEL	GSM261509.CEL	H6PD knockout		young	M		skeletal muscle	soleus		4 weeks
E-GEOD-10347	02/20/07	GSM261508.CEL	GSM261508.CEL	H6PD knockout		young	M		skeletal muscle	soleus		4 weeks
E-GEOD-10347	02/20/07	GSM261507.CEL	GSM261507.CEL	H6PD knockout		young	M		skeletal muscle	soleus		4 weeks
E-GEOD-11291	08/30/05	GSM284967.CEL	GSM284967.CEL	normal		adult	M	C57BL/6J x C3H/He	heart			20 weeks
E-GEOD-11291	08/31/05	GSM284970.CEL	GSM284970.CEL	normal		adult	M	C57BL/6J x C3H/He	heart			20 weeks
E-GEOD-11291	08/31/05	GSM284969.CEL	GSM284969.CEL	normal		adult	M	C57BL/6J x C3H/He	heart			20 weeks
E-GEOD-11291	08/30/05	GSM284968.CEL	GSM284968.CEL	normal		adult	M	C57BL/6J x C3H/He	heart			20 weeks
E-GEOD-11291	08/31/05	GSM284971.CEL	GSM284971.CEL	normal		adult	M	C57BL/6J x C3H/He	heart			20 weeks
E-GEOD-11291	09/08/05	GSM284986.CEL	GSM284986.CEL	resveratrol treatment		old	M	C57BL/6J x C3H/He	heart			120 weeks
E-GEOD-11291	09/07/05	GSM284983.CEL	GSM284983.CEL	resveratrol treatment		old	M	C57BL/6J x C3H/He	heart			120 weeks
E-GEOD-11291	09/08/05	GSM284985.CEL	GSM284985.CEL	resveratrol treatment		old	M	C57BL/6J x C3H/He	heart			120 weeks
E-GEOD-11291	09/07/05	GSM284982.CEL	GSM284982.CEL	resveratrol treatment		old	M	C57BL/6J x C3H/He	heart			120 weeks
E-GEOD-11291	09/07/05	GSM284984.CEL	GSM284984.CEL	resveratrol treatment		old	M	C57BL/6J x C3H/He	heart			120 weeks
E-GEOD-11291	09/02/05	GSM284978.CEL	GSM284978.CEL	calorie restricted diet		old	M	C57BL/6J x C3H/He	heart			120 weeks
E-GEOD-11291	09/02/05	GSM284980.CEL	GSM284980.CEL	calorie restricted diet		old	M	C57BL/6J x C3H/He	heart			120 weeks
E-GEOD-11291	09/02/05	GSM284977.CEL	GSM284977.CEL	calorie restricted diet		old	M	C57BL/6J x C3H/He	heart			120 weeks
E-GEOD-11291	09/07/05	GSM284981.CEL	GSM284981.CEL	calorie restricted diet		old	M	C57BL/6J x C3H/He	heart			120 weeks
E-GEOD-11291	09/02/05	GSM284979.CEL	GSM284979.CEL	calorie restricted diet		old	M	C57BL/6J x C3H/He	heart			120 weeks
E-GEOD-11291	08/31/05	GSM284972.CEL	GSM284972.CEL	normal		old	M	C57BL/6J x C3H/He	heart			120 weeks
E-GEOD-11291	09/01/05	GSM284974.CEL	GSM284974.CEL	normal		old	M	C57BL/6J x C3H/He	heart			120 weeks
E-GEOD-11291	09/01/05	GSM284973.CEL	GSM284973.CEL	normal		old	M	C57BL/6J x C3H/He	heart			120 weeks
E-GEOD-11291	09/01/05	GSM284976.CEL	GSM284976.CEL	normal		old	M	C57BL/6J x C3H/He	heart			120 weeks
E-GEOD-11291	09/01/05	GSM284975.CEL	GSM284975.CEL	normal		old	M	C57BL/6J x C3H/He	heart			120 weeks
E-GEOD-11291	06/06/06	GSM284989.CEL	GSM284989.CEL	normal		adult	M	C57BL/6J x C3H/He	skeletal muscle	gastrocnemius		20 weeks
E-GEOD-11291	06/06/06	GSM284987.CEL	GSM284987.CEL	normal		adult	M	C57BL/6J x C3H/He	skeletal muscle	gastrocnemius		20 weeks
E-GEOD-11291	06/06/06	GSM284990.CEL	GSM284990.CEL	normal		adult	M	C57BL/6J x C3H/He	skeletal muscle	gastrocnemius		20 weeks
E-GEOD-11291	06/06/06	GSM284988.CEL	GSM284988.CEL	normal		adult	M	C57BL/6J x C3H/He	skeletal muscle	gastrocnemius		20 weeks
E-GEOD-11291	06/07/06	GSM284991.CEL	GSM284991.CEL	normal		adult	M	C57BL/6J x C3H/He	skeletal muscle	gastrocnemius		20 weeks
E-GEOD-11291	06/08/06	GSM285002.CEL	GSM285002.CEL	resveratrol diet		old	M	C57BL/6J x C3H/He	skeletal muscle	gastrocnemius		120 weeks
E-GEOD-11291	06/08/06	GSM285005.CEL	GSM285005.CEL	resveratrol diet		old	M	C57BL/6J x C3H/He	skeletal muscle	gastrocnemius		120 weeks
E-GEOD-11291	06/08/06	GSM285006.CEL	GSM285006.CEL	resveratrol diet		old	M	C57BL/6J x C3H/He	skeletal muscle	gastrocnemius		120 weeks
E-GEOD-11291	06/08/06	GSM285004.CEL	GSM285004.CEL	resveratrol diet		old	M	C57BL/6J x C3H/He	skeletal muscle	gastrocnemius		120 weeks
E-GEOD-11291	06/08/06	GSM285003.CEL	GSM285003.CEL	resveratrol diet		old	M	C57BL/6J x C3H/He	skeletal muscle	gastrocnemius		120 weeks
E-GEOD-11291	06/08/06	GSM285000.CEL	GSM285000.CEL	calorie restricted diet		old	M	C57BL/6J x C3H/He	skeletal muscle	gastrocnemius		120 weeks
E-GEOD-11291	06/08/06	GSM284999.CEL	GSM284999.CEL	calorie restricted diet		old	M	C57BL/6J x C3H/He	skeletal muscle	gastrocnemius		120 weeks
E-GEOD-11291	06/08/06	GSM285001.CEL	GSM285001.CEL	calorie restricted diet		old	M	C57BL/6J x C3H/He	skeletal muscle	gastrocnemius		120 weeks
E-GEOD-11291	06/07/06	GSM284997.CEL	GSM284997.CEL	calorie restricted diet		old	M	C57BL/6J x C3H/He	skeletal muscle	gastrocnemius		120 weeks
E-GEOD-11291	06/07/06	GSM284998.CEL	GSM284998.CEL	calorie restricted diet		old	M	C57BL/6J x C3H/He	skeletal muscle	gastrocnemius		120 weeks
E-GEOD-11291	06/07/06	GSM284992.CEL	GSM284992.CEL	normal		old	M	C57BL/6J x C3H/He	skeletal muscle	gastrocnemius		120 weeks
E-GEOD-11291	06/07/06	GSM284993.CEL	GSM284993.CEL	normal		old	M	C57BL/6J x C3H/He	skeletal muscle	gastrocnemius		120 weeks
E-GEOD-11291	06/07/06	GSM284995.CEL	GSM284995.CEL	normal		old	M	C57BL/6J x C3H/He	skeletal muscle	gastrocnemius		120 weeks
E-GEOD-11291	06/07/06	GSM284996.CEL	GSM284996.CEL	normal		old	M	C57BL/6J x C3H/He	skeletal muscle	gastrocnemius		120 weeks
E-GEOD-11291	06/07/06	GSM284994.CEL	GSM284994.CEL	normal		old	M	C57BL/6J x C3H/He	skeletal muscle	gastrocnemius		120 weeks
E-GEOD-11805	01/30/07	GSM298569.CEL	GSM298569.CEL	normal		young	M	C57BL/6J	skeletal muscle	quadriceps		10 weeks
E-GEOD-11805	01/30/07	GSM298568.CEL	GSM298568.CEL	normal		young	M	C57BL/6J	skeletal muscle	quadriceps		10 weeks
E-GEOD-11805	01/30/07	GSM298567.CEL	GSM298567.CEL	normal		young	M	C57BL/6J	skeletal muscle	quadriceps		10 weeks
E-GEOD-11805	01/30/07	GSM298563.CEL	GSM298563.CEL	GW1516 treatment		young	M	C57BL/6J	skeletal muscle	quadriceps		10 weeks
E-GEOD-11805	01/30/07	GSM298561.CEL	GSM298561.CEL	GW1516 treatment		young	M	C57BL/6J	skeletal muscle	quadriceps		10 weeks
E-GEOD-11805	01/30/07	GSM298562.CEL	GSM298562.CEL	GW1516 treatment		young	M	C57BL/6J	skeletal muscle	quadriceps		10 weeks
E-GEOD-11805	01/30/07	GSM298560.CEL	GSM298560.CEL	AICAR treatment		young	M	C57BL/6J	skeletal muscle	quadriceps		10 weeks
E-GEOD-11805	01/30/07	GSM298559.CEL	GSM298559.CEL	AICAR treatment		young	M	C57BL/6J	skeletal muscle	quadriceps		10 weeks
E-GEOD-11805	01/30/07	GSM298558.CEL	GSM298558.CEL	AICAR treatment		young	M	C57BL/6J	skeletal muscle	quadriceps		10 weeks
E-GEOD-11805	01/30/07	GSM298564.CEL	GSM298564.CEL	GW1516+AICAR treatment		young	M	C57BL/6J	skeletal muscle	quadriceps		10 weeks
E-GEOD-11805	01/30/07	GSM298565.CEL	GSM298565.CEL	GW1516+AICAR treatment		young	M	C57BL/6J	skeletal muscle	quadriceps		10 weeks
E-GEOD-11805	01/30/07	GSM298566.CEL	GSM298566.CEL	GW1516+AICAR treatment		young	M	C57BL/6J	skeletal muscle	quadriceps		10 weeks
E-GEOD-12049	06/17/04	GSM304405.CEL	GSM304405.CEL	normal		young	F		skeletal muscle	hindlimb		4 weeks
E-GEOD-12049	06/17/04	GSM304404.CEL	GSM304404.CEL	normal		young	M		skeletal muscle	hindlimb		4 weeks
E-GEOD-12049	06/17/04	GSM304403.CEL	GSM304403.CEL	normal		young	M		skeletal muscle	hindlimb		4 weeks
E-GEOD-12049	06/17/04	GSM304408.CEL	GSM304408.CEL	dy3K/dy3K	MDC1A	young	F		skeletal muscle	hindlimb		4 weeks
E-GEOD-12049	06/17/04	GSM304406.CEL	GSM304406.CEL	dy3K/dy3K	MDC1A	young	M		skeletal muscle	hindlimb		4 weeks
E-GEOD-12049	06/17/04	GSM304407.CEL	GSM304407.CEL	dy3K/dy3K	MDC1A	young	M		skeletal muscle	hindlimb		4 weeks
E-GEOD-12730	03/19/07	GSM319345.CEL	GSM319345.CEL	maternal low protein + 1% taurine offspring		young	B		skeletal muscle	hindlimb		0 weeks
E-GEOD-12730	03/19/07	GSM319344.CEL	GSM319344.CEL	maternal low protein + 1% taurine offspring		young	B		skeletal muscle	hindlimb		0 weeks
E-GEOD-12730	03/19/07	GSM319342.CEL	GSM319342.CEL	maternal low protein offspring		young	B		skeletal muscle	hindlimb		0 weeks
E-GEOD-12730	03/19/07	GSM319341.CEL	GSM319341.CEL	maternal low protein offspring		young	B		skeletal muscle	hindlimb		0 weeks
E-GEOD-12730	03/19/07	GSM319340.CEL	GSM319340.CEL	maternal low protein offspring		young	B		skeletal muscle	hindlimb		0 weeks
E-GEOD-12730	03/19/07	GSM319339.CEL	GSM319339.CEL	maternal normal protein offspring + 1% taurine		young	B		skeletal muscle	hindlimb		0 weeks
E-GEOD-12730	03/19/07	GSM319338.CEL	GSM319338.CEL	maternal normal protein offspring + 1% taurine		young	B		skeletal muscle	hindlimb		0 weeks
E-GEOD-12730	03/16/07	GSM319337.CEL	GSM319337.CEL	maternal normal protein offspring + 1% taurine		young	B		skeletal muscle	hindlimb		0 weeks
E-GEOD-12730	03/16/07	GSM319336.CEL	GSM319336.CEL	normal		young	B		skeletal muscle	hindlimb		0 weeks
E-GEOD-12730	03/16/07	GSM319335.CEL	GSM319335.CEL	normal		young	B		skeletal muscle	hindlimb		0 weeks
E-GEOD-12730	03/16/07	GSM319334.CEL	GSM319334.CEL	normal		young	B		skeletal muscle	hindlimb		0 weeks
E-GEOD-12993	09/05/08	GSM325533.CEL	GSM325533.CEL	normal		0 days differentiation	F		myoblast	C2C12		0 days differentiation
E-GEOD-12993	09/05/08	GSM325534.CEL	GSM325534.CEL	normal		0 days differentiation	F		myoblast	C2C12		0 days differentiation
E-GEOD-12993	09/05/08	GSM325535.CEL	GSM325535.CEL	normal		2 days differentiation	F		myoblast	C2C12		2 days differentiation
E-GEOD-12993	09/05/08	GSM325536.CEL	GSM325536.CEL	normal		4 days differentiation	F		myoblast	C2C12		4 days differentiation
E-GEOD-12993	08/28/08	GSM325537.CEL	GSM325537.CEL	sh control treatment		0 days differentiation	F		myoblast	C2C12		0 days differentiation
E-GEOD-12993	08/28/08	GSM325538.CEL	GSM325538.CEL	shRp58 treatment		0 days differentiation	F		myoblast	C2C12		0 days differentiation
E-GEOD-13347	08/14/08	GSM313204.CEL	GSM313204.CEL	FoxO4 transfection			F		myoblast	C2C12
E-GEOD-13347	08/14/08	GSM313203.CEL	GSM313203.CEL	FoxO1 transfection			F		myoblast	C2C12
E-GEOD-14691	12/19/06	GSM366853.CEL	GSM366853.CEL	Mbnl1 knockout		adult	M	FVB	skeletal muscle	quadriceps		12 weeks
E-GEOD-14691	12/19/06	GSM366854.CEL	GSM366854.CEL	Mbnl1 knockout		adult	M	FVB	skeletal muscle	quadriceps		12 weeks
E-GEOD-14691	12/19/06	GSM366855.CEL	GSM366855.CEL	Mbnl1 knockout		adult	M	FVB	skeletal muscle	quadriceps		12 weeks
E-GEOD-14691	12/19/06	GSM366856.CEL	GSM366856.CEL	Mbnl1 knockout		adult	M	FVB	skeletal muscle	quadriceps		12 weeks
E-GEOD-14691	12/19/06	GSM366857.CEL	GSM366857.CEL	normal		adult	M	FVB	skeletal muscle	quadriceps		12 weeks
E-GEOD-14691	12/19/06	GSM366858.CEL	GSM366858.CEL	normal		adult	M	FVB	skeletal muscle	quadriceps		12 weeks
E-GEOD-14691	12/19/06	GSM366859.CEL	GSM366859.CEL	normal		adult	M	FVB	skeletal muscle	quadriceps		12 weeks
E-GEOD-14691	12/19/06	GSM366860.CEL	GSM366860.CEL	normal		adult	M	FVB	skeletal muscle	quadriceps		12 weeks
E-GEOD-14691	12/19/06	GSM366861.CEL	GSM366861.CEL	normal		adult	M	FVB	skeletal muscle	quadriceps		12 weeks
E-GEOD-14691	12/19/06	GSM366862.CEL	GSM366862.CEL	normal		adult	M	FVB	skeletal muscle	quadriceps		12 weeks
E-GEOD-14710	02/09/07	GSM367247.CEL	GSM367247.CEL	growth factor		adult	M		skeletal muscle	quadriceps	Myf5-cre	12 weeks
E-GEOD-14710	02/09/07	GSM367248.CEL	GSM367248.CEL	growth factor		adult	M		skeletal muscle	quadriceps	Myf5-cre	12 weeks
E-GEOD-14710	02/09/07	GSM367250.CEL	GSM367250.CEL	growth factor		adult	M		skeletal muscle	quadriceps	Myf5-cre	12 weeks
E-GEOD-14710	06/10/08	GSM367254.CEL	GSM367254.CEL	normal		adult	M		skeletal muscle	quadriceps	Myf5-cre	12 weeks
E-GEOD-14710	06/10/08	GSM367256.CEL	GSM367256.CEL	normal		adult	M		skeletal muscle	quadriceps	Myf5-cre	12 weeks
E-GEOD-14710	06/10/08	GSM367257.CEL	GSM367257.CEL	normal		adult	M		skeletal muscle	quadriceps	Myf5-cre	12 weeks
E-GEOD-14710	02/09/07	GSM367246.CEL	GSM367246.CEL	Stat5 knockout	growth factor	adult	M		skeletal muscle	quadriceps	Myf5-cre	12 weeks
E-GEOD-14710	02/09/07	GSM367249.CEL	GSM367249.CEL	Stat5 knockout	growth factor	adult	M		skeletal muscle	quadriceps	Myf5-cre	12 weeks
E-GEOD-14710	02/09/07	GSM367251.CEL	GSM367251.CEL	Stat5 knockout	growth factor	adult	M		skeletal muscle	quadriceps	Myf5-cre	12 weeks
E-GEOD-14710	06/10/08	GSM367252.CEL	GSM367252.CEL	Stat5 knockout		adult	M		skeletal muscle	quadriceps	Myf5-cre	12 weeks
E-GEOD-14710	06/10/08	GSM367253.CEL	GSM367253.CEL	Stat5 knockout		adult	M		skeletal muscle	quadriceps	Myf5-cre	12 weeks
E-GEOD-14710	06/10/08	GSM367255.CEL	GSM367255.CEL	Stat5 knockout		adult	M		skeletal muscle	quadriceps	Myf5-cre	12 weeks
E-GEOD-15155	01/27/06	GSM378617.CEL	GSM378617.CEL	Pax3GFP/+		young	M		cultured satellite cells	pectoralis	abdominal	6 weeks
E-GEOD-15155	01/27/06	GSM378616.CEL	GSM378616.CEL	Pax3GFP/+		young	F		cultured satellite cells	pectoralis	abdominal	6 weeks
E-GEOD-15155	01/27/06	GSM378615.CEL	GSM378615.CEL	Pax3GFP/+		young	M		cultured satellite cells	pectoralis	abdominal	6 weeks
E-GEOD-15155	07/17/07	GSM378614.CEL	GSM378614.CEL	Pax3GFP/+		young	M		fresh satellite cells	pectoralis	abdominal	1 weeks
E-GEOD-15155	07/17/07	GSM378613.CEL	GSM378613.CEL	Pax3GFP/+		young	M		fresh satellite cells	pectoralis	abdominal	1 weeks
E-GEOD-15155	07/17/07	GSM378612.CEL	GSM378612.CEL	Pax3GFP/+		young	M		fresh satellite cells	pectoralis	abdominal	1 weeks
E-GEOD-15155	07/17/07	GSM378611.CEL	GSM378611.CEL	Pax3GFP/+:mdx/mdx		young	M		fresh satellite cells	pectoralis	abdominal	6 weeks
E-GEOD-15155	07/17/07	GSM378610.CEL	GSM378610.CEL	Pax3GFP/+:mdx/mdx		young	M		fresh satellite cells	pectoralis	abdominal	6 weeks
E-GEOD-15155	07/17/07	GSM378609.CEL	GSM378609.CEL	Pax3GFP/+:mdx/mdx		young	M		fresh satellite cells	pectoralis	abdominal	6 weeks
E-GEOD-15155	06/27/06	GSM378608.CEL	GSM378608.CEL	Pax3GFP/+		young	M		fresh satellite cells	pectoralis	abdominal	6 weeks
E-GEOD-15155	06/27/06	GSM378607.CEL	GSM378607.CEL	Pax3GFP/+		young	M		fresh satellite cells	pectoralis	abdominal	6 weeks
E-GEOD-15155	06/27/06	GSM378606.CEL	GSM378606.CEL	Pax3GFP/+		young	M		fresh satellite cells	pectoralis	abdominal	6 weeks
E-GEOD-15349	05/29/08	GSM385408.CEL	GSM385408.CEL	normal		old	M	C57BL/6J	skeletal muscle	gastrocnemius	CAGG-CreER transgene	30 weeks
E-GEOD-15349	05/29/08	GSM385410.CEL	GSM385410.CEL	normal		old	M	C57BL/6J	skeletal muscle	gastrocnemius	CAGG-CreER transgene	30 weeks
E-GEOD-15349	05/29/08	GSM385407.CEL	GSM385407.CEL	normal		old	M	C57BL/6J	skeletal muscle	gastrocnemius	CAGG-CreER transgene	30 weeks
E-GEOD-15349	05/29/08	GSM385412.CEL	GSM385412.CEL	Mstn knockout		old	M	C57BL/6J	skeletal muscle	gastrocnemius	CAGG-CreER transgene	30 weeks
E-GEOD-15349	05/29/08	GSM385414.CEL	GSM385414.CEL	Mstn knockout		old	M	C57BL/6J	skeletal muscle	gastrocnemius	CAGG-CreER transgene	30 weeks
E-GEOD-15349	05/29/08	GSM385411.CEL	GSM385411.CEL	Mstn knockout		old	M	C57BL/6J	skeletal muscle	gastrocnemius	CAGG-CreER transgene	30 weeks
E-GEOD-15349	05/29/08	GSM385406.CEL	GSM385406.CEL	normal		old	M	C57BL/6J	skeletal muscle	gastrocnemius	CAGG-CreER transgene	30 weeks
E-GEOD-15349	05/29/08	GSM385409.CEL	GSM385409.CEL	normal		old	M	C57BL/6J	skeletal muscle	gastrocnemius	CAGG-CreER transgene	30 weeks
E-GEOD-15349	05/29/08	GSM385415.CEL	GSM385415.CEL	Mstn knockout		old	M	C57BL/6J	skeletal muscle	gastrocnemius	CAGG-CreER transgene	30 weeks
E-GEOD-15349	05/29/08	GSM385413.CEL	GSM385413.CEL	Mstn knockout		old	M	C57BL/6J	skeletal muscle	gastrocnemius	CAGG-CreER transgene	30 weeks
E-GEOD-16438	01/11/08	GSM413182.CEL	GSM413182.CEL	mdx	Cmah knockout	young	M	C57BL/10J x C57BL/6J	Heart			8 weeks
E-GEOD-16438	12/04/06	GSM413180.CEL	GSM413180.CEL	mdx	Cmah knockout	young	M	C57BL/10J x C57BL/6J	Heart			8 weeks
E-GEOD-16438	12/14/07	GSM413179.CEL	GSM413179.CEL	mdx		young	M	C57BL/10J x C57BL/6J	Heart			8 weeks
E-GEOD-16438	12/04/06	GSM413178.CEL	GSM413178.CEL	mdx		young	M	C57BL/10J x C57BL/6J	Heart			8 weeks
E-GEOD-16438	01/11/08	GSM413177.CEL	GSM413177.CEL	mdx		young	M	C57BL/10J x C57BL/6J	Heart			8 weeks
E-GEOD-16438	12/14/07	GSM413175.CEL	GSM413175.CEL	Cmah knockout		young	M	C57BL/6J	Heart			8 weeks
E-GEOD-16438	12/04/06	GSM413174.CEL	GSM413174.CEL	Cmah knockout		young	M	C57BL/6J	Heart			8 weeks
E-GEOD-16438	01/11/08	GSM413173.CEL	GSM413173.CEL	normal		young	M	C57BL/6J	Heart			8 weeks
E-GEOD-16438	12/04/06	GSM413172.CEL	GSM413172.CEL	normal		young	M	C57BL/6J	Heart			8 weeks
E-GEOD-16438	12/14/07	GSM413171.CEL	GSM413171.CEL	normal		young	M	C57BL/6J	Heart			8 weeks
E-GEOD-16438	12/14/07	GSM413170.CEL	GSM413170.CEL	mdx	Cmah knockout	young	M	C57BL/10J x C57BL/6J	skeletal muscle	Gastrocnemius		8 weeks
E-GEOD-16438	01/11/08	GSM413169.CEL	GSM413169.CEL	mdx	Cmah knockout	young	M	C57BL/10J x C57BL/6J	skeletal muscle	Gastrocnemius		8 weeks
E-GEOD-16438	12/04/06	GSM413168.CEL	GSM413168.CEL	mdx	Cmah knockout	young	M	C57BL/10J x C57BL/6J	skeletal muscle	Gastrocnemius		8 weeks
E-GEOD-16438	01/11/08	GSM413167.CEL	GSM413167.CEL	mdx		young	M	C57BL/10J x C57BL/6J	skeletal muscle	Gastrocnemius		8 weeks
E-GEOD-16438	12/14/07	GSM413166.CEL	GSM413166.CEL	mdx		young	M	C57BL/10J x C57BL/6J	skeletal muscle	Gastrocnemius		8 weeks
E-GEOD-16438	12/04/06	GSM413165.CEL	GSM413165.CEL	mdx		young	M	C57BL/10J x C57BL/6J	skeletal muscle	Gastrocnemius		8 weeks
E-GEOD-16438	01/11/08	GSM413164.CEL	GSM413164.CEL	Cmah knockout		young	M	C57BL/6J	skeletal muscle	Gastrocnemius		8 weeks
E-GEOD-16438	12/14/07	GSM413163.CEL	GSM413163.CEL	Cmah knockout		young	M	C57BL/6J	skeletal muscle	Gastrocnemius		8 weeks
E-GEOD-16438	12/04/06	GSM413162.CEL	GSM413162.CEL	Cmah knockout		young	M	C57BL/6J	skeletal muscle	Gastrocnemius		8 weeks
E-GEOD-16438	12/14/07	GSM413160.CEL	GSM413160.CEL	normal		young	M	C57BL/6J	skeletal muscle	Gastrocnemius		8 weeks
E-GEOD-16438	01/11/08	GSM413159.CEL	GSM413159.CEL	normal		young	M	C57BL/6J	skeletal muscle	Gastrocnemius		8 weeks
E-GEOD-16486	09/02/05	GSM414377.CEL	GSM414377.CEL	testosterone pellet impantation	castration	young	F		skeletal muscle	gastrocnemius		2 weeks
E-GEOD-16486	09/02/05	GSM414376.CEL	GSM414376.CEL	testosterone pellet impantation	castration	young	F		skeletal muscle	gastrocnemius		2 weeks
E-GEOD-16486	09/02/05	GSM414375.CEL	GSM414375.CEL	testosterone pellet impantation	castration	young	M		skeletal muscle	gastrocnemius		2 weeks
E-GEOD-16486	09/02/05	GSM414374.CEL	GSM414374.CEL	placebo pellet impantation	castration	young	F		skeletal muscle	gastrocnemius		2 weeks
E-GEOD-16486	09/02/05	GSM414373.CEL	GSM414373.CEL	placebo pellet impantation	castration	young	F		skeletal muscle	gastrocnemius		2 weeks
E-GEOD-16486	09/02/05	GSM414372.CEL	GSM414372.CEL	placebo pellet impantation	castration	young	F		skeletal muscle	gastrocnemius		2 weeks
E-GEOD-16486	09/02/05	GSM414371.CEL	GSM414371.CEL	sham		young	F		skeletal muscle	gastrocnemius		2 weeks
E-GEOD-16486	09/02/05	GSM414369.CEL	GSM414369.CEL	sham		young	F		skeletal muscle	gastrocnemius		2 weeks
E-GEOD-16595	05/20/09	GSM417047.CEL	GSM417047.CEL	RP58 knockout		E18.5	M		skeletal muscle	diaphragm		E18.5
E-GEOD-16595	05/20/09	GSM417046.CEL	GSM417046.CEL	normal		E18.5	F		skeletal muscle	diaphragm		E18.5
E-GEOD-16992	09/27/06	GSM425384.CEL	GSM425384.CEL	CHX treatment		3 hours after differentiation	F		myoblast	C2C12		3 hours after differentiation
E-GEOD-16992	09/27/06	GSM425383.CEL	GSM425383.CEL	CHX treatment		3 hours after differentiation	F		myoblast	C2C12		3 hours after differentiation
E-GEOD-16992	09/27/06	GSM425382.CEL	GSM425382.CEL	CHX treatment		3 hours after differentiation	F		myoblast	C2C12		3 hours after differentiation
E-GEOD-16992	09/27/06	GSM425381.CEL	GSM425381.CEL	CHX treatment		1 hours after differentiation	F		myoblast	C2C12		1 hours after differentiation
E-GEOD-16992	09/27/06	GSM425380.CEL	GSM425380.CEL	CHX treatment		1 hours after differentiation	F		myoblast	C2C12		1 hours after differentiation
E-GEOD-16992	10/12/06	GSM425379.CEL	GSM425379.CEL	CHX treatment		1 hours after differentiation	F		myoblast	C2C12		1 hours after differentiation
E-GEOD-16992	09/27/06	GSM425378.CEL	GSM425378.CEL	normal		144 hours after differentiation	F		myoblast	C2C12		144 hours after differentiation
E-GEOD-16992	10/12/06	GSM425377.CEL	GSM425377.CEL	normal		144 hours after differentiation	F		myoblast	C2C12		144 hours after differentiation
E-GEOD-16992	09/27/06	GSM425376.CEL	GSM425376.CEL	normal		144 hours after differentiation	F		myoblast	C2C12		144 hours after differentiation
E-GEOD-16992	09/27/06	GSM425375.CEL	GSM425375.CEL	normal		96 hours after differentiation	F		myoblast	C2C12		96 hours after differentiation
E-GEOD-16992	09/27/06	GSM425374.CEL	GSM425374.CEL	normal		96 hours after differentiation	F		myoblast	C2C12		96 hours after differentiation
E-GEOD-16992	09/27/06	GSM425373.CEL	GSM425373.CEL	normal		96 hours after differentiation	F		myoblast	C2C12		96 hours after differentiation
E-GEOD-16992	09/27/06	GSM425372.CEL	GSM425372.CEL	normal		48 hours after differentiation	F		myoblast	C2C12		48 hours after differentiation
E-GEOD-16992	09/27/06	GSM425371.CEL	GSM425371.CEL	normal		48 hours after differentiation	F		myoblast	C2C12		48 hours after differentiation
E-GEOD-16992	09/27/06	GSM425370.CEL	GSM425370.CEL	normal		48 hours after differentiation	F		myoblast	C2C12		48 hours after differentiation
E-GEOD-16992	09/27/06	GSM425369.CEL	GSM425369.CEL	normal		24 hours after differentiation	F		myoblast	C2C12		24 hours after differentiation
E-GEOD-16992	09/27/06	GSM425368.CEL	GSM425368.CEL	normal		24 hours after differentiation	F		myoblast	C2C12		24 hours after differentiation
E-GEOD-16992	09/27/06	GSM425367.CEL	GSM425367.CEL	normal		24 hours after differentiation	F		myoblast	C2C12		24 hours after differentiation
E-GEOD-16992	09/27/06	GSM425366.CEL	GSM425366.CEL	normal		12 hours after differentiation	F		myoblast	C2C12		12 hours after differentiation
E-GEOD-16992	09/27/06	GSM425365.CEL	GSM425365.CEL	normal		12 hours after differentiation	F		myoblast	C2C12		12 hours after differentiation
E-GEOD-16992	09/27/06	GSM425364.CEL	GSM425364.CEL	normal		12 hours after differentiation	F		myoblast	C2C12		12 hours after differentiation
E-GEOD-16992	09/27/06	GSM425363.CEL	GSM425363.CEL	normal		9 hours after differentiation	F		myoblast	C2C12		9 hours after differentiation
E-GEOD-16992	09/27/06	GSM425362.CEL	GSM425362.CEL	normal		9 hours after differentiation	F		myoblast	C2C12		9 hours after differentiation
E-GEOD-16992	09/27/06	GSM425361.CEL	GSM425361.CEL	normal		9 hours after differentiation	F		myoblast	C2C12		9 hours after differentiation
E-GEOD-16992	09/27/06	GSM425360.CEL	GSM425360.CEL	normal		6 hours after differentiation	F		myoblast	C2C12		6 hours after differentiation
E-GEOD-16992	09/27/06	GSM425359.CEL	GSM425359.CEL	normal		6 hours after differentiation	F		myoblast	C2C12		6 hours after differentiation
E-GEOD-16992	09/27/06	GSM425358.CEL	GSM425358.CEL	normal		6 hours after differentiation	F		myoblast	C2C12		6 hours after differentiation
E-GEOD-16992	09/27/06	GSM425357.CEL	GSM425357.CEL	normal		3 hours after differentiation	F		myoblast	C2C12		3 hours after differentiation
E-GEOD-16992	09/27/06	GSM425356.CEL	GSM425356.CEL	normal		3 hours after differentiation	F		myoblast	C2C12		3 hours after differentiation
E-GEOD-16992	09/27/06	GSM425355.CEL	GSM425355.CEL	normal		3 hours after differentiation	F		myoblast	C2C12		3 hours after differentiation
E-GEOD-16992	09/27/06	GSM425354.CEL	GSM425354.CEL	normal		2 hours after differentiation	F		myoblast	C2C12		2 hours after differentiation
E-GEOD-16992	09/27/06	GSM425353.CEL	GSM425353.CEL	normal		2 hours after differentiation	F		myoblast	C2C12		2 hours after differentiation
E-GEOD-16992	09/27/06	GSM425352.CEL	GSM425352.CEL	normal		2 hours after differentiation	F		myoblast	C2C12		2 hours after differentiation
E-GEOD-16992	09/27/06	GSM425351.CEL	GSM425351.CEL	normal		1.5 hours after differentiation	F		myoblast	C2C12		1.5 hours after differentiation
E-GEOD-16992	09/27/06	GSM425350.CEL	GSM425350.CEL	normal		1.5 hours after differentiation	F		myoblast	C2C12		1.5 hours after differentiation
E-GEOD-16992	09/27/06	GSM425349.CEL	GSM425349.CEL	normal		1.5 hours after differentiation	F		myoblast	C2C12		1.5 hours after differentiation
E-GEOD-16992	09/27/06	GSM425348.CEL	GSM425348.CEL	normal		1 hours after differentiation	F		myoblast	C2C12		1 hours after differentiation
E-GEOD-16992	10/12/06	GSM425347.CEL	GSM425347.CEL	normal		1 hours after differentiation	F		myoblast	C2C12		1 hours after differentiation
E-GEOD-16992	09/27/06	GSM425346.CEL	GSM425346.CEL	normal		1 hours after differentiation	F		myoblast	C2C12		1 hours after differentiation
E-GEOD-16992	09/27/06	GSM425345.CEL	GSM425345.CEL	normal		0.5 hours after differentiation	F		myoblast	C2C12		0.5 hours after differentiation
E-GEOD-16992	09/27/06	GSM425344.CEL	GSM425344.CEL	normal		0.5 hours after differentiation	F		myoblast	C2C12		0.5 hours after differentiation
E-GEOD-16992	09/27/06	GSM425343.CEL	GSM425343.CEL	normal		0.5 hours after differentiation	F		myoblast	C2C12		0.5 hours after differentiation
E-GEOD-16992	09/27/06	GSM425342.CEL	GSM425342.CEL	normal		undifferentiated	F		myoblast	C2C12		undifferentiated
E-GEOD-16992	09/27/06	GSM425341.CEL	GSM425341.CEL	normal		undifferentiated	F		myoblast	C2C12		undifferentiated
E-GEOD-16992	09/27/06	GSM425340.CEL	GSM425340.CEL	normal		undifferentiated	F		myoblast	C2C12		undifferentiated
E-GEOD-16992	09/27/06	GSM425339.CEL	GSM425339.CEL	normal		-24 hours undifferentiated	F		myoblast	C2C12		-24 hours undifferentiated
E-GEOD-16992	09/27/06	GSM425338.CEL	GSM425338.CEL	normal		-24 hours undifferentiated	F		myoblast	C2C12		-24 hours undifferentiated
E-GEOD-16992	09/27/06	GSM425337.CEL	GSM425337.CEL	normal		-24 hours undifferentiated	F		myoblast	C2C12		-24 hours undifferentiated
E-GEOD-18119	05/12/05	GSM452803.CEL	GSM452803.CEL	mutant Twinkle overexpression	transgenic	old	F		skeletal muscle	quadriceps		84 weeks
E-GEOD-18119	08/18/05	GSM452800.CEL	GSM452800.CEL	mutant Twinkle overexpression	transgenic	old	F		skeletal muscle	quadriceps		96 weeks
E-GEOD-18119	05/12/05	GSM452799.CEL	GSM452799.CEL	mutant Twinkle overexpression	transgenic	old	F		skeletal muscle	quadriceps		96 weeks
E-GEOD-18119	08/23/05	GSM452805.CEL	GSM452805.CEL	normal		old	F	C57BL/6J	skeletal muscle	quadriceps		92 weeks
E-GEOD-18119	05/11/05	GSM452804.CEL	GSM452804.CEL	normal		old	F	C57BL/6J	skeletal muscle	quadriceps		84 weeks
E-GEOD-18119	05/11/05	GSM452802.CEL	GSM452802.CEL	normal		old	F	C57BL/6J	skeletal muscle	quadriceps		96 weeks
E-GEOD-18119	08/23/05	GSM452801.CEL	GSM452801.CEL	normal		old	F	C57BL/6J	skeletal muscle	quadriceps		104 weeks
E-GEOD-20577	03/16/07	GSM517056_Muscle_taurine_4w-r3.CEL	GSM517056_Muscle_taurine_4w.r3.CEL	in utero taurine supplemented		young	M	C57BL/6J	skeletal muscle	quadriceps		4 weeks
E-GEOD-20577	03/16/07	GSM517055_Muscle_taurine_4w-r2.CEL	GSM517055_Muscle_taurine_4w.r2.CEL	in utero taurine supplemented		young	M	C57BL/6J	skeletal muscle	quadriceps		4 weeks
E-GEOD-20577	03/16/07	GSM517054_Muscle_taurine_4w-r1.CEL	GSM517054_Muscle_taurine_4w.r1.CEL	in utero taurine supplemented		young	F	C57BL/6J	skeletal muscle	quadriceps		4 weeks
E-GEOD-20577	03/16/07	GSM517053_Muscle_none_4w-r3.CEL	GSM517053_Muscle_none_4w.r3.CEL	normal		young	F	C57BL/6J	skeletal muscle	quadriceps		4 weeks
E-GEOD-20577	03/16/07	GSM517052_Muscle_none_4w-r2.CEL	GSM517052_Muscle_none_4w.r2.CEL	normal		young	F	C57BL/6J	skeletal muscle	quadriceps		4 weeks
E-GEOD-20577	03/16/07	GSM517051_Muscle_none_4w-r1.CEL	GSM517051_Muscle_none_4w.r1.CEL	normal		young	F	C57BL/6J	skeletal muscle	quadriceps		4 weeks
E-GEOD-21189	10/17/08	GSM530226.cel	GSM530226.cel	normal		old	M		skeletal muscle	gastrocnemius		52 weeks
E-GEOD-21189	10/22/08	GSM530228.cel	GSM530228.cel	normal		old	M		skeletal muscle	gastrocnemius		52 weeks
E-GEOD-21189	11/06/08	GSM530230.cel	GSM530230.cel	normal		old	M		skeletal muscle	gastrocnemius		52 weeks
E-GEOD-21189	11/04/08	GSM530229.cel	GSM530229.cel	normal		old	M		skeletal muscle	gastrocnemius		52 weeks
E-GEOD-21189	10/21/08	GSM530227.cel	GSM530227.cel	normal		old	M		skeletal muscle	gastrocnemius		52 weeks
E-GEOD-21189	11/04/08	GSM530224.cel	GSM530224.cel	PolgD257A mut		old	M		skeletal muscle	gastrocnemius		52 weeks
E-GEOD-21189	10/22/08	GSM530223.cel	GSM530223.cel	PolgD257A mut		old	M		skeletal muscle	gastrocnemius		52 weeks
E-GEOD-21189	10/21/08	GSM530222.cel	GSM530222.cel	PolgD257A mut		old	M		skeletal muscle	gastrocnemius		52 weeks
E-GEOD-21189	10/22/08	GSM530225.cel	GSM530225.cel	PolgD257A mut		old	M		skeletal muscle	gastrocnemius		52 weeks
E-GEOD-21189	10/17/08	GSM530221.cel	GSM530221.cel	PolgD257A mut		old	M		skeletal muscle	gastrocnemius		52 weeks
E-GEOD-22046	07/03/09	GSM548007_949_WK_004_07-03-09.CEL	GSM548007_949_WK_004_07.03.09.CEL	Myog knockout	trained 6 months	adult	F	129/SV x C57BL/6J	skeletal muscle	gastrocnemius		24 weeks
E-GEOD-22046	07/03/09	GSM548005_949_WK_002_07-03-09.CEL	GSM548005_949_WK_002_07.03.09.CEL	Myog knockout	trained 6 months	adult	F	129/SV x C57BL/6J	skeletal muscle	gastrocnemius		24 weeks
E-GEOD-22046	07/03/09	GSM548006_949_WK_003_07-03-09.CEL	GSM548006_949_WK_003_07.03.09.CEL	Myog knockout	trained 6 months	adult	F	129/SV x C57BL/6J	skeletal muscle	gastrocnemius		24 weeks
E-GEOD-22046	07/03/09	GSM548003_949_WK_005_07-03-09.CEL	GSM548003_949_WK_005_07.03.09.CEL	normal	trained 6 months	adult	F	129/SV x C57BL/6J	skeletal muscle	gastrocnemius		24 weeks
E-GEOD-22046	07/03/09	GSM548004_949_WK_006_07-03-09.CEL	GSM548004_949_WK_006_07.03.09.CEL	normal	trained 6 months	adult	F	129/SV x C57BL/6J	skeletal muscle	gastrocnemius		24 weeks
E-GEOD-22046	07/03/09	GSM548002_949_WK_001_07-03-09.CEL	GSM548002_949_WK_001_07.03.09.CEL	normal	trained 6 months	adult	F	129/SV x C57BL/6J	skeletal muscle	gastrocnemius		24 weeks
E-GEOD-22086	07/27/07	GSM549077.CEL	GSM549077.CEL	hSkeletal Actin -ERRg transgenic		old	M	C57BL/6J	skeletal muscle	quadriceps		32 weeks
E-GEOD-22086	07/27/07	GSM549076.CEL	GSM549076.CEL	hSkeletal Actin -ERRg transgenic		old	M	C57BL/6J	skeletal muscle	quadriceps		32 weeks
E-GEOD-22086	07/27/07	GSM549075.CEL	GSM549075.CEL	hSkeletal Actin -ERRg transgenic		old	M	C57BL/6J	skeletal muscle	quadriceps		32 weeks
E-GEOD-22086	07/27/07	GSM549074.CEL	GSM549074.CEL	normal		old	M	C57BL/6J	skeletal muscle	quadriceps		32 weeks
E-GEOD-22086	07/27/07	GSM549073.CEL	GSM549073.CEL	normal		old	M	C57BL/6J	skeletal muscle	quadriceps		32 weeks
E-GEOD-22086	07/27/07	GSM549072.CEL	GSM549072.CEL	normal		old	M	C57BL/6J	skeletal muscle	quadriceps		32 weeks
E-GEOD-22506	04/25/07	GSM558999.CEL	GSM558999.CEL	GHSR knockout		old	F	C57BL/6J	skeletal muscle	quadriceps		48 weeks
E-GEOD-22506	04/25/07	GSM559000.CEL	GSM559000.CEL	GHSR knockout		old	F	C57BL/6J	skeletal muscle	quadriceps		48 weeks
E-GEOD-22506	04/25/07	GSM559002.CEL	GSM559002.CEL	GHSR knockout		old	F	C57BL/6J	skeletal muscle	quadriceps		48 weeks
E-GEOD-22506	04/25/07	GSM559001.CEL	GSM559001.CEL	GHSR knockout		old	F	C57BL/6J	skeletal muscle	quadriceps		48 weeks
E-GEOD-24207	12/01/04	GSM595369.CEL	GSM595369.CEL	normal			M	C57BL/6J	skeletal muscle	diaphragm
E-GEOD-24207	12/01/04	GSM595368.CEL	GSM595368.CEL	normal			M	C57BL/6J	skeletal muscle	diaphragm
E-GEOD-24207	12/01/04	GSM595367.CEL	GSM595367.CEL	normal			M	C57BL/6J	skeletal muscle	diaphragm
E-GEOD-24346	07/02/09	GSM1022837_LW0214_SFMBT1.CEL	GSM1022837_LW0214_SFMBT1.CEL	SFMBT1 knockdown			F		myoblast	C2C12
E-GEOD-24346	07/02/09	GSM1022836_LW0213_SFMBT1.CEL	GSM1022836_LW0213_SFMBT1.CEL	SFMBT1 knockdown			F		myoblast	C2C12
E-GEOD-24346	07/02/09	GSM1022835_LW0206_VEC.CEL	GSM1022835_LW0206_VEC.CEL	normal			F		myoblast	C2C12
E-GEOD-24346	07/02/09	GSM1022834_LW0205_VEC.CEL	GSM1022834_LW0205_VEC.CEL	normal			F		myoblast	C2C12
E-GEOD-24489	06/16/09	GSM603071.CEL	GSM603071.CEL	Hsp22 knockout	pressure overload	adult	M	C57BL/6J	heart			14 weeks
E-GEOD-24489	06/16/09	GSM603070.CEL	GSM603070.CEL	Hsp22 knockout	pressure overload	adult	M	C57BL/6J	heart			14 weeks
E-GEOD-24489	06/16/09	GSM603069.CEL	GSM603069.CEL	Hsp22 knockout	pressure overload	adult	M	C57BL/6J	heart			14 weeks
E-GEOD-24489	06/16/09	GSM603068.CEL	GSM603068.CEL	Hsp22 knockout	pressure overload	adult	M	C57BL/6J	heart			14 weeks
E-GEOD-24489	06/16/09	GSM603067.CEL	GSM603067.CEL	pressure overload		adult	M	C57BL/6J	heart			14 weeks
E-GEOD-24489	06/16/09	GSM603066.CEL	GSM603066.CEL	pressure overload		adult	M	C57BL/6J	heart			14 weeks
E-GEOD-24489	06/16/09	GSM603065.CEL	GSM603065.CEL	pressure overload		adult	M	C57BL/6J	heart			14 weeks
E-GEOD-24489	06/16/09	GSM603064.CEL	GSM603064.CEL	pressure overload		adult	M	C57BL/6J	heart			14 weeks
E-GEOD-24489	09/25/07	GSM603063.CEL	GSM603063.CEL	Hsp22 knockout		adult	M	C57BL/6J	heart			14 weeks
E-GEOD-24489	09/26/07	GSM603062.CEL	GSM603062.CEL	Hsp22 knockout		adult	M	C57BL/6J	heart			14 weeks
E-GEOD-24489	09/26/07	GSM603061.CEL	GSM603061.CEL	Hsp22 knockout		adult	M	C57BL/6J	heart			14 weeks
E-GEOD-24489	09/26/07	GSM603060.CEL	GSM603060.CEL	normal		adult	M	C57BL/6J	heart			14 weeks
E-GEOD-24489	09/26/07	GSM603059.CEL	GSM603059.CEL	normal		adult	M	C57BL/6J	heart			14 weeks
E-GEOD-24489	09/26/07	GSM603058.CEL	GSM603058.CEL	normal		adult	M	C57BL/6J	heart			14 weeks
E-GEOD-24637	06/13/06	GSM607619.CEL	GSM607619.CEL	normal	low triglyceride		M	TALLYHO x C57BL/6J F2	skeletal muscle	soleus and gastrocnemius muscle
E-GEOD-24637	06/13/06	GSM607618.CEL	GSM607618.CEL	normal	low triglyceride		M	TALLYHO x C57BL/6J F2	skeletal muscle	soleus and gastrocnemius muscle
E-GEOD-24637	06/13/06	GSM607617.CEL	GSM607617.CEL	normal	low triglyceride		M	TALLYHO x C57BL/6J F2	skeletal muscle	soleus and gastrocnemius muscle
E-GEOD-24637	06/13/06	GSM607616.CEL	GSM607616.CEL	normal	low triglyceride		M	TALLYHO x C57BL/6J F2	skeletal muscle	soleus and gastrocnemius muscle
E-GEOD-24637	06/13/06	GSM607615.CEL	GSM607615.CEL	normal	low triglyceride		M	TALLYHO x C57BL/6J F2	skeletal muscle	soleus and gastrocnemius muscle
E-GEOD-24637	06/13/06	GSM607614.CEL	GSM607614.CEL	normal	low triglyceride		M	TALLYHO x C57BL/6J F2	skeletal muscle	soleus and gastrocnemius muscle
E-GEOD-24637	06/13/06	GSM607613.CEL	GSM607613.CEL	normal	low triglyceride		M	TALLYHO x C57BL/6J F2	skeletal muscle	soleus and gastrocnemius muscle
E-GEOD-24637	06/13/06	GSM607612.CEL	GSM607612.CEL	normal	low triglyceride		M	TALLYHO x C57BL/6J F2	skeletal muscle	soleus and gastrocnemius muscle
E-GEOD-24637	06/13/06	GSM607611.CEL	GSM607611.CEL	high triglyceride			M	TALLYHO x C57BL/6J F2	skeletal muscle	soleus and gastrocnemius muscle
E-GEOD-24637	06/13/06	GSM607610.CEL	GSM607610.CEL	high triglyceride			M	TALLYHO x C57BL/6J F2	skeletal muscle	soleus and gastrocnemius muscle
E-GEOD-24637	06/13/06	GSM607609.CEL	GSM607609.CEL	high triglyceride			M	TALLYHO x C57BL/6J F2	skeletal muscle	soleus and gastrocnemius muscle
E-GEOD-24637	06/13/06	GSM607608.CEL	GSM607608.CEL	high triglyceride			M	TALLYHO x C57BL/6J F2	skeletal muscle	soleus and gastrocnemius muscle
E-GEOD-24637	06/13/06	GSM607607.CEL	GSM607607.CEL	high triglyceride			M	TALLYHO x C57BL/6J F2	skeletal muscle	soleus and gastrocnemius muscle
E-GEOD-24637	06/13/06	GSM607606.CEL	GSM607606.CEL	high triglyceride			M	TALLYHO x C57BL/6J F2	skeletal muscle	soleus and gastrocnemius muscle
E-GEOD-24637	06/13/06	GSM607605.CEL	GSM607605.CEL	high triglyceride			M	TALLYHO x C57BL/6J F2	skeletal muscle	soleus and gastrocnemius muscle
E-GEOD-24637	06/13/06	GSM607604.CEL	GSM607604.CEL	high triglyceride			M	TALLYHO x C57BL/6J F2	skeletal muscle	soleus and gastrocnemius muscle
E-GEOD-24920	08/13/09	GSM612864.CEL	GSM612864.CEL	HSALR		adult	M	FVB	skeletal muscle	extensor digitorum longus		19 weeks
E-GEOD-24920	08/13/09	GSM612863.CEL	GSM612863.CEL	HSALR		adult	M	FVB	skeletal muscle	extensor digitorum longus		19 weeks
E-GEOD-24920	08/13/09	GSM612862.CEL	GSM612862.CEL	HSALR		adult	M	FVB	skeletal muscle	extensor digitorum longus		19 weeks
E-GEOD-24920	08/13/09	GSM612861.CEL	GSM612861.CEL	HSALR		adult	M	FVB	skeletal muscle	extensor digitorum longus		19 weeks
E-GEOD-24920	08/13/09	GSM612860.CEL	GSM612860.CEL	HSALR		adult	M	FVB	skeletal muscle	extensor digitorum longus		19 weeks
E-GEOD-24920	08/13/09	GSM612859.CEL	GSM612859.CEL	HSALR		adult	M	FVB	skeletal muscle	extensor digitorum longus		19 weeks
E-GEOD-24920	08/13/09	GSM612858.CEL	GSM612858.CEL	HSALR		adult	M	FVB	skeletal muscle	extensor digitorum longus		19 weeks
E-GEOD-24920	08/13/09	GSM612857.CEL	GSM612857.CEL	HSALR		adult	M	FVB	skeletal muscle	extensor digitorum longus		19 weeks
E-GEOD-24920	08/13/09	GSM612856.CEL	GSM612856.CEL	HSALR		adult	M	FVB	skeletal muscle	extensor digitorum longus		19 weeks
E-GEOD-24920	08/13/09	GSM612855.CEL	GSM612855.CEL	HSALR		adult	M	FVB	skeletal muscle	extensor digitorum longus		19 weeks
E-GEOD-24920	08/13/09	GSM612854.CEL	GSM612854.CEL	normal		adult	M	FVB	skeletal muscle	extensor digitorum longus		19 weeks
E-GEOD-24920	08/13/09	GSM612853.CEL	GSM612853.CEL	normal		adult	M	FVB	skeletal muscle	extensor digitorum longus		19 weeks
E-GEOD-24920	08/13/09	GSM612852.CEL	GSM612852.CEL	normal		adult	M	FVB	skeletal muscle	extensor digitorum longus		19 weeks
E-GEOD-24920	08/13/09	GSM612851.CEL	GSM612851.CEL	normal		adult	M	FVB	skeletal muscle	extensor digitorum longus		19 weeks
E-GEOD-24920	08/13/09	GSM612850.CEL	GSM612850.CEL	normal		adult	M	FVB	skeletal muscle	extensor digitorum longus		19 weeks
E-GEOD-24920	08/13/09	GSM612849.CEL	GSM612849.CEL	normal		adult	M	FVB	skeletal muscle	extensor digitorum longus		19 weeks
E-GEOD-24920	08/13/09	GSM612848.CEL	GSM612848.CEL	normal		adult	M	FVB	skeletal muscle	extensor digitorum longus		19 weeks
E-GEOD-24920	08/13/09	GSM612847.CEL	GSM612847.CEL	normal		adult	M	FVB	skeletal muscle	extensor digitorum longus		19 weeks
E-GEOD-24920	08/13/09	GSM612846.CEL	GSM612846.CEL	normal		adult	M	FVB	skeletal muscle	extensor digitorum longus		19 weeks
E-GEOD-25827	06/14/07	GSM634500.CEL	GSM634500.CEL	dnMEK5		differentiation 4.5 days	F		myoblast	C2C12		differentiation 4.5 days
E-GEOD-25827	06/14/07	GSM634499.CEL	GSM634499.CEL	dnMEK5		differentiation 2.5 days	F		myoblast	C2C12		differentiation 2.5 days
E-GEOD-25827	12/19/06	GSM634495.CEL	GSM634495.CEL	dnMEK5		differentiation 4.5 days	F		myoblast	C2C12		differentiation 4.5 days
E-GEOD-25827	12/19/06	GSM634494.CEL	GSM634494.CEL	dnMEK5		differentiation 2.5 days	F		myoblast	C2C12		differentiation 2.5 days
E-GEOD-25827	06/14/07	GSM634498.CEL	GSM634498.CEL	lacZ		differentiation 4.5 days	F		myoblast	C2C12		differentiation 4.5 days
E-GEOD-25827	06/14/07	GSM634497.CEL	GSM634497.CEL	lacZ		differentiation 2.5 days	F		myoblast	C2C12		differentiation 2.5 days
E-GEOD-25827	12/19/06	GSM634493.CEL	GSM634493.CEL	lacZ		differentiation 4.5 days	F		myoblast	C2C12		differentiation 4.5 days
E-GEOD-25827	12/19/06	GSM634492.CEL	GSM634492.CEL	lacZ		differentiation 2.5 days	F		myoblast	C2C12		differentiation 2.5 days
E-GEOD-25827	06/14/07	GSM634496.CEL	GSM634496.CEL	normal		differentiation 0 days	F		myoblast	C2C12		differentiation 0 days
E-GEOD-25827	12/19/06	GSM634491.CEL	GSM634491.CEL	normal		differentiation 0 days	F		myoblast	C2C12		differentiation 0 days
E-GEOD-25908	03/25/09	GSM636248.cel	GSM636248.cel	normal		young	M	C57BL/6J	skeletal muscle	gastrocnemius		8 weeks
E-GEOD-25908	03/25/09	GSM636244.cel	GSM636244.cel	normal		young	M	C57BL/6J	skeletal muscle	gastrocnemius		8 weeks
E-GEOD-25908	03/25/09	GSM636232.cel	GSM636232.cel	normal		young	M	C57BL/6J	skeletal muscle	gastrocnemius		8 weeks
E-GEOD-25908	03/25/09	GSM636231.cel	GSM636231.cel	normal		young	M	C57BL/6J	skeletal muscle	gastrocnemius		8 weeks
E-GEOD-25908	03/25/09	GSM636230.cel	GSM636230.cel	normal		young	M	C57BL/6J	skeletal muscle	gastrocnemius		8 weeks
E-GEOD-25908	03/25/09	GSM636229.cel	GSM636229.cel	normal		young	M	C57BL/6J	skeletal muscle	gastrocnemius		8 weeks
E-GEOD-25908	03/25/09	GSM636228.cel	GSM636228.cel	normal		young	M	C57BL/6J	skeletal muscle	gastrocnemius		8 weeks
E-GEOD-25908	09/17/08	GSM636298.cel	GSM636298.cel	casting		young	M	C57BL/6J	skeletal muscle	gastrocnemius		10 weeks
E-GEOD-25908	09/23/08	GSM636296.cel	GSM636296.cel	casting		young	M	C57BL/6J	skeletal muscle	gastrocnemius		10 weeks
E-GEOD-25908	09/23/08	GSM636294.cel	GSM636294.cel	casting		young	M	C57BL/6J	skeletal muscle	gastrocnemius		10 weeks
E-GEOD-25908	09/17/08	GSM636292.cel	GSM636292.cel	casting		young	M	C57BL/6J	skeletal muscle	gastrocnemius		10 weeks
E-GEOD-25908	09/17/08	GSM636290.cel	GSM636290.cel	casting		young	M	C57BL/6J	skeletal muscle	gastrocnemius		10 weeks
E-GEOD-25908	09/17/08	GSM636288.cel	GSM636288.cel	casting		young	M	C57BL/6J	skeletal muscle	gastrocnemius		10 weeks
E-GEOD-25908	09/17/08	GSM636286.cel	GSM636286.cel	casting		young	M	C57BL/6J	skeletal muscle	gastrocnemius		10 weeks
E-GEOD-25908	09/23/08	GSM636284.cel	GSM636284.cel	casting		young	M	C57BL/6J	skeletal muscle	gastrocnemius		10 weeks
E-GEOD-25908	09/17/08	GSM636282.cel	GSM636282.cel	casting		young	M	C57BL/6J	skeletal muscle	gastrocnemius		10 weeks
E-GEOD-25908	02/15/08	GSM636332.cel	GSM636332.cel	normal		young	M	C57BL/6J	skeletal muscle	gastrocnemius		10 weeks
E-GEOD-25908	02/15/08	GSM636328.cel	GSM636328.cel	normal		young	M	C57BL/6J	skeletal muscle	gastrocnemius		10 weeks
E-GEOD-25908	02/15/08	GSM636326.cel	GSM636326.cel	normal		young	M	C57BL/6J	skeletal muscle	gastrocnemius		10 weeks
E-GEOD-25908	02/15/08	GSM636307.cel	GSM636307.cel	normal		young	M	C57BL/6J	skeletal muscle	gastrocnemius		10 weeks
E-GEOD-25908	02/15/08	GSM636305.cel	GSM636305.cel	normal		young	M	C57BL/6J	skeletal muscle	gastrocnemius		10 weeks
E-GEOD-25908	09/17/08	GSM636297.cel	GSM636297.cel	normal		young	M	C57BL/6J	skeletal muscle	gastrocnemius		10 weeks
E-GEOD-25908	09/17/08	GSM636295.cel	GSM636295.cel	normal		young	M	C57BL/6J	skeletal muscle	gastrocnemius		10 weeks
E-GEOD-25908	09/23/08	GSM636293.cel	GSM636293.cel	normal		young	M	C57BL/6J	skeletal muscle	gastrocnemius		10 weeks
E-GEOD-25908	09/17/08	GSM636291.cel	GSM636291.cel	normal		young	M	C57BL/6J	skeletal muscle	gastrocnemius		10 weeks
E-GEOD-25908	09/23/08	GSM636289.cel	GSM636289.cel	normal		young	M	C57BL/6J	skeletal muscle	gastrocnemius		10 weeks
E-GEOD-25908	09/17/08	GSM636287.cel	GSM636287.cel	normal		young	M	C57BL/6J	skeletal muscle	gastrocnemius		10 weeks
E-GEOD-25908	09/17/08	GSM636285.cel	GSM636285.cel	normal		young	M	C57BL/6J	skeletal muscle	gastrocnemius		10 weeks
E-GEOD-25908	09/17/08	GSM636283.cel	GSM636283.cel	normal		young	M	C57BL/6J	skeletal muscle	gastrocnemius		10 weeks
E-GEOD-25908	09/23/08	GSM636281.cel	GSM636281.cel	normal		young	M	C57BL/6J	skeletal muscle	gastrocnemius		10 weeks
E-GEOD-25908	03/25/09	GSM636250.cel	GSM636250.cel	sham		young	M	C57BL/6J	skeletal muscle	gastrocnemius		10 weeks
E-GEOD-25908	03/25/09	GSM636249.cel	GSM636249.cel	sham		young	M	C57BL/6J	skeletal muscle	gastrocnemius		10 weeks
E-GEOD-25908	03/25/09	GSM636243.cel	GSM636243.cel	sham		young	M	C57BL/6J	skeletal muscle	gastrocnemius		10 weeks
E-GEOD-25908	03/25/09	GSM636242.cel	GSM636242.cel	sham		young	M	C57BL/6J	skeletal muscle	gastrocnemius		10 weeks
E-GEOD-25908	03/25/09	GSM636240.cel	GSM636240.cel	sham		young	M	C57BL/6J	skeletal muscle	gastrocnemius		10 weeks
E-GEOD-25908	03/25/09	GSM636237.cel	GSM636237.cel	sham		young	M	C57BL/6J	skeletal muscle	gastrocnemius		10 weeks
E-GEOD-25908	03/25/09	GSM636235.cel	GSM636235.cel	sham		young	M	C57BL/6J	skeletal muscle	gastrocnemius		10 weeks
E-GEOD-25908	03/25/09	GSM636233.cel	GSM636233.cel	sham		young	M	C57BL/6J	skeletal muscle	gastrocnemius		10 weeks
E-GEOD-25908	02/15/08	GSM636331.cel	GSM636331.cel	tenotomy		young	M	C57BL/6J	skeletal muscle	gastrocnemius		10 weeks
E-GEOD-25908	02/15/08	GSM636327.cel	GSM636327.cel	tenotomy		young	M	C57BL/6J	skeletal muscle	gastrocnemius		10 weeks
E-GEOD-25908	02/15/08	GSM636325.cel	GSM636325.cel	tenotomy		young	M	C57BL/6J	skeletal muscle	gastrocnemius		10 weeks
E-GEOD-25908	02/15/08	GSM636324.cel	GSM636324.cel	tenotomy		young	M	C57BL/6J	skeletal muscle	gastrocnemius		10 weeks
E-GEOD-25908	02/15/08	GSM636306.cel	GSM636306.cel	tenotomy		young	M	C57BL/6J	skeletal muscle	gastrocnemius		10 weeks
E-GEOD-25908	09/17/08	GSM636265.cel	GSM636265.cel	casting		young	M	C57BL/6J	skeletal muscle	gastrocnemius		8 weeks
E-GEOD-25908	09/17/08	GSM636263.cel	GSM636263.cel	casting		young	M	C57BL/6J	skeletal muscle	gastrocnemius		8 weeks
E-GEOD-25908	09/17/08	GSM636261.cel	GSM636261.cel	casting		young	M	C57BL/6J	skeletal muscle	gastrocnemius		8 weeks
E-GEOD-25908	09/17/08	GSM636259.cel	GSM636259.cel	casting		young	M	C57BL/6J	skeletal muscle	gastrocnemius		8 weeks
E-GEOD-25908	09/17/08	GSM636257.cel	GSM636257.cel	casting		young	M	C57BL/6J	skeletal muscle	gastrocnemius		8 weeks
E-GEOD-25908	09/17/08	GSM636255.cel	GSM636255.cel	casting		young	M	C57BL/6J	skeletal muscle	gastrocnemius		8 weeks
E-GEOD-25908	09/17/08	GSM636253.cel	GSM636253.cel	casting		young	M	C57BL/6J	skeletal muscle	gastrocnemius		8 weeks
E-GEOD-25908	09/23/08	GSM636251.cel	GSM636251.cel	casting		young	M	C57BL/6J	skeletal muscle	gastrocnemius		8 weeks
E-GEOD-25908	09/23/08	GSM636223.cel	GSM636223.cel	casting		young	M	C57BL/6J	skeletal muscle	gastrocnemius		8 weeks
E-GEOD-25908	02/15/08	GSM636330.cel	GSM636330.cel	normal		young	M	C57BL/6J	skeletal muscle	gastrocnemius		8 weeks
E-GEOD-25908	02/15/08	GSM636323.cel	GSM636323.cel	normal		young	M	C57BL/6J	skeletal muscle	gastrocnemius		8 weeks
E-GEOD-25908	02/15/08	GSM636304.cel	GSM636304.cel	normal		young	M	C57BL/6J	skeletal muscle	gastrocnemius		8 weeks
E-GEOD-25908	02/15/08	GSM636302.cel	GSM636302.cel	normal		young	M	C57BL/6J	skeletal muscle	gastrocnemius		8 weeks
E-GEOD-25908	02/15/08	GSM636300.cel	GSM636300.cel	normal		young	M	C57BL/6J	skeletal muscle	gastrocnemius		8 weeks
E-GEOD-25908	09/17/08	GSM636264.cel	GSM636264.cel	normal		young	M	C57BL/6J	skeletal muscle	gastrocnemius		8 weeks
E-GEOD-25908	09/17/08	GSM636262.cel	GSM636262.cel	normal		young	M	C57BL/6J	skeletal muscle	gastrocnemius		8 weeks
E-GEOD-25908	09/17/08	GSM636260.cel	GSM636260.cel	normal		young	M	C57BL/6J	skeletal muscle	gastrocnemius		8 weeks
E-GEOD-25908	09/17/08	GSM636258.cel	GSM636258.cel	normal		young	M	C57BL/6J	skeletal muscle	gastrocnemius		8 weeks
E-GEOD-25908	09/17/08	GSM636256.cel	GSM636256.cel	normal		young	M	C57BL/6J	skeletal muscle	gastrocnemius		8 weeks
E-GEOD-25908	09/17/08	GSM636254.cel	GSM636254.cel	normal		young	M	C57BL/6J	skeletal muscle	gastrocnemius		8 weeks
E-GEOD-25908	09/17/08	GSM636252.cel	GSM636252.cel	normal		young	M	C57BL/6J	skeletal muscle	gastrocnemius		8 weeks
E-GEOD-25908	03/25/09	GSM636247.cel	GSM636247.cel	normal		young	M	C57BL/6J	skeletal muscle	gastrocnemius		8 weeks
E-GEOD-25908	03/25/09	GSM636246.cel	GSM636246.cel	normal		young	M	C57BL/6J	skeletal muscle	gastrocnemius		8 weeks
E-GEOD-25908	03/25/09	GSM636236.cel	GSM636236.cel	normal		young	M	C57BL/6J	skeletal muscle	gastrocnemius		8 weeks
E-GEOD-25908	09/17/08	GSM636224.cel	GSM636224.cel	normal		young	M	C57BL/6J	skeletal muscle	gastrocnemius		8 weeks
E-GEOD-25908	09/23/08	GSM636222.cel	GSM636222.cel	normal		young	M	C57BL/6J	skeletal muscle	gastrocnemius		8 weeks
E-GEOD-25908	02/15/08	GSM636329.cel	GSM636329.cel	tenotomy		young	M	C57BL/6J	skeletal muscle	gastrocnemius		8 weeks
E-GEOD-25908	02/15/08	GSM636322.cel	GSM636322.cel	tenotomy		young	M	C57BL/6J	skeletal muscle	gastrocnemius		8 weeks
E-GEOD-25908	02/15/08	GSM636303.cel	GSM636303.cel	tenotomy		young	M	C57BL/6J	skeletal muscle	gastrocnemius		8 weeks
E-GEOD-25908	02/15/08	GSM636301.cel	GSM636301.cel	tenotomy		young	M	C57BL/6J	skeletal muscle	gastrocnemius		8 weeks
E-GEOD-25908	02/15/08	GSM636299.cel	GSM636299.cel	tenotomy		young	M	C57BL/6J	skeletal muscle	gastrocnemius		8 weeks
E-GEOD-25908	09/17/08	GSM636280.cel	GSM636280.cel	casting		young	M	C57BL/6J	skeletal muscle	gastrocnemius		9 weeks
E-GEOD-25908	09/23/08	GSM636277.cel	GSM636277.cel	casting		young	M	C57BL/6J	skeletal muscle	gastrocnemius		9 weeks
E-GEOD-25908	09/17/08	GSM636275.cel	GSM636275.cel	casting		young	M	C57BL/6J	skeletal muscle	gastrocnemius		9 weeks
E-GEOD-25908	09/17/08	GSM636273.cel	GSM636273.cel	casting		young	M	C57BL/6J	skeletal muscle	gastrocnemius		9 weeks
E-GEOD-25908	09/17/08	GSM636271.cel	GSM636271.cel	casting		young	M	C57BL/6J	skeletal muscle	gastrocnemius		9 weeks
E-GEOD-25908	09/17/08	GSM636269.cel	GSM636269.cel	casting		young	M	C57BL/6J	skeletal muscle	gastrocnemius		9 weeks
E-GEOD-25908	09/17/08	GSM636267.cel	GSM636267.cel	casting		young	M	C57BL/6J	skeletal muscle	gastrocnemius		9 weeks
E-GEOD-25908	02/15/08	GSM636321.cel	GSM636321.cel	normal		young	M	C57BL/6J	skeletal muscle	gastrocnemius		9 weeks
E-GEOD-25908	02/15/08	GSM636319.cel	GSM636319.cel	normal		young	M	C57BL/6J	skeletal muscle	gastrocnemius		9 weeks
E-GEOD-25908	02/15/08	GSM636317.cel	GSM636317.cel	normal		young	M	C57BL/6J	skeletal muscle	gastrocnemius		9 weeks
E-GEOD-25908	02/15/08	GSM636315.cel	GSM636315.cel	normal		young	M	C57BL/6J	skeletal muscle	gastrocnemius		9 weeks
E-GEOD-25908	02/15/08	GSM636313.cel	GSM636313.cel	normal		young	M	C57BL/6J	skeletal muscle	gastrocnemius		9 weeks
E-GEOD-25908	02/15/08	GSM636311.cel	GSM636311.cel	normal		young	M	C57BL/6J	skeletal muscle	gastrocnemius		9 weeks
E-GEOD-25908	02/15/08	GSM636309.cel	GSM636309.cel	normal		young	M	C57BL/6J	skeletal muscle	gastrocnemius		9 weeks
E-GEOD-25908	09/17/08	GSM636279.cel	GSM636279.cel	normal		young	M	C57BL/6J	skeletal muscle	gastrocnemius		9 weeks
E-GEOD-25908	09/23/08	GSM636276.cel	GSM636276.cel	normal		young	M	C57BL/6J	skeletal muscle	gastrocnemius		9 weeks
E-GEOD-25908	09/17/08	GSM636274.cel	GSM636274.cel	normal		young	M	C57BL/6J	skeletal muscle	gastrocnemius		9 weeks
E-GEOD-25908	09/17/08	GSM636272.cel	GSM636272.cel	normal		young	M	C57BL/6J	skeletal muscle	gastrocnemius		9 weeks
E-GEOD-25908	09/17/08	GSM636270.cel	GSM636270.cel	normal		young	M	C57BL/6J	skeletal muscle	gastrocnemius		9 weeks
E-GEOD-25908	09/17/08	GSM636268.cel	GSM636268.cel	normal		young	M	C57BL/6J	skeletal muscle	gastrocnemius		9 weeks
E-GEOD-25908	09/17/08	GSM636266.cel	GSM636266.cel	normal		young	M	C57BL/6J	skeletal muscle	gastrocnemius		9 weeks
E-GEOD-25908	03/25/09	GSM636245.cel	GSM636245.cel	sham		young	M	C57BL/6J	skeletal muscle	gastrocnemius		9 weeks
E-GEOD-25908	03/25/09	GSM636241.cel	GSM636241.cel	sham		young	M	C57BL/6J	skeletal muscle	gastrocnemius		9 weeks
E-GEOD-25908	03/25/09	GSM636239.cel	GSM636239.cel	sham		young	M	C57BL/6J	skeletal muscle	gastrocnemius		9 weeks
E-GEOD-25908	03/25/09	GSM636238.cel	GSM636238.cel	sham		young	M	C57BL/6J	skeletal muscle	gastrocnemius		9 weeks
E-GEOD-25908	03/25/09	GSM636234.cel	GSM636234.cel	sham		young	M	C57BL/6J	skeletal muscle	gastrocnemius		9 weeks
E-GEOD-25908	03/25/09	GSM636227.cel	GSM636227.cel	sham		young	M	C57BL/6J	skeletal muscle	gastrocnemius		9 weeks
E-GEOD-25908	03/25/09	GSM636226.cel	GSM636226.cel	sham		young	M	C57BL/6J	skeletal muscle	gastrocnemius		9 weeks
E-GEOD-25908	02/15/08	GSM636320.cel	GSM636320.cel	tenotomy		young	M	C57BL/6J	skeletal muscle	gastrocnemius		9 weeks
E-GEOD-25908	02/15/08	GSM636318.cel	GSM636318.cel	tenotomy		young	M	C57BL/6J	skeletal muscle	gastrocnemius		9 weeks
E-GEOD-25908	02/15/08	GSM636316.cel	GSM636316.cel	tenotomy		young	M	C57BL/6J	skeletal muscle	gastrocnemius		9 weeks
E-GEOD-25908	02/15/08	GSM636314.cel	GSM636314.cel	tenotomy		young	M	C57BL/6J	skeletal muscle	gastrocnemius		9 weeks
E-GEOD-25908	02/15/08	GSM636312.cel	GSM636312.cel	tenotomy		young	M	C57BL/6J	skeletal muscle	gastrocnemius		9 weeks
E-GEOD-25908	02/15/08	GSM636310.cel	GSM636310.cel	tenotomy		young	M	C57BL/6J	skeletal muscle	gastrocnemius		9 weeks
E-GEOD-25908	02/15/08	GSM636308.cel	GSM636308.cel	tenotomy		young	M	C57BL/6J	skeletal muscle	gastrocnemius		9 weeks
E-GEOD-27129	11/05/09	GSM670200.CEL	GSM670200.CEL	mdx MMP-2		adult	M		skeletal muscle	tibialis anterior		12 weeks
E-GEOD-27129	11/05/09	GSM670199.CEL	GSM670199.CEL	mdx MMP-2		young	M		skeletal muscle	tibialis anterior		4 weeks
E-GEOD-27129	11/05/09	GSM670198.CEL	GSM670198.CEL	mdx		adult	M		skeletal muscle	tibialis anterior		12 weeks
E-GEOD-27129	11/05/09	GSM670197.CEL	GSM670197.CEL	mdx		young	M		skeletal muscle	tibialis anterior		4 weeks
E-GEOD-28447	08/12/05	GSM703136.CEL	GSM703136.CEL	RXR-gamma overexpression		adult	F	C57BL/6J	skeletal muscle			12 weeks
E-GEOD-28447	08/12/05	GSM703135.CEL	GSM703135.CEL	normal		adult	F	C57BL/6J	skeletal muscle			12 weeks
E-GEOD-2873	04/16/04	GSM53238.cel	GSM53238.cel	synaptic		young	M		skeletal muscle	Diaphragm		2 weeks
E-GEOD-2873	04/16/04	GSM53239.cel	GSM53239.cel	normal		young	M		skeletal muscle	Diaphragm		2 weeks
E-GEOD-2873	04/06/04	GSM53237.cel	GSM53237.cel	normal		young	M		skeletal muscle	Diaphragm		2 weeks
E-GEOD-2873	04/06/04	GSM53236.cel	GSM53236.cel	synaptic		young	M		skeletal muscle	Diaphragm		2 weeks
E-GEOD-31561	03/14/08	GSM783315_Skeletal_Muscle_21.CEL	GSM783315_Skeletal_Muscle_21.CEL	PPM-201 20mg/kg			M	C57BL/6J	skeletal muscle
E-GEOD-31561	03/14/08	GSM783314_Skeletal_Muscle_20.CEL	GSM783314_Skeletal_Muscle_20.CEL	PPM-201 20mg/kg			M	C57BL/6J	skeletal muscle
E-GEOD-31561	03/14/08	GSM783313_Skeletal_Muscle_19.CEL	GSM783313_Skeletal_Muscle_19.CEL	PPM-201 20mg/kg			M	C57BL/6J	skeletal muscle
E-GEOD-31561	03/14/08	GSM783312_Skeletal_Muscle_18.CEL	GSM783312_Skeletal_Muscle_18.CEL	PPM-201 6mg/kg			M	C57BL/6J	skeletal muscle
E-GEOD-31561	03/14/08	GSM783311_Skeletal_Muscle_17.CEL	GSM783311_Skeletal_Muscle_17.CEL	PPM-201 6mg/kg			M	C57BL/6J	skeletal muscle
E-GEOD-31561	03/14/08	GSM783310_Skeletal_Muscle_16.CEL	GSM783310_Skeletal_Muscle_16.CEL	PPM-201 6mg/kg			M	C57BL/6J	skeletal muscle
E-GEOD-31561	03/14/08	GSM783309_Skeletal_Muscle_15.CEL	GSM783309_Skeletal_Muscle_15.CEL	normal			M	C57BL/6J	skeletal muscle
E-GEOD-31561	03/14/08	GSM783308_Skeletal_Muscle_14.CEL	GSM783308_Skeletal_Muscle_14.CEL	normal			M	C57BL/6J	skeletal muscle
E-GEOD-31561	03/14/08	GSM783307_Skeletal_Muscle_13.CEL	GSM783307_Skeletal_Muscle_13.CEL	normal			M	C57BL/6J	skeletal muscle
E-GEOD-31561	03/12/08	GSM783288_Heart_21.CEL	GSM783288_Heart_21.CEL	PPM-201 20mg/kg			M	C57BL/6J	heart
E-GEOD-31561	03/12/08	GSM783287_Heart_20.CEL	GSM783287_Heart_20.CEL	PPM-201 20mg/kg			M	C57BL/6J	heart
E-GEOD-31561	03/12/08	GSM783286_Heart_19.CEL	GSM783286_Heart_19.CEL	PPM-201 20mg/kg			M	C57BL/6J	heart
E-GEOD-31561	03/12/08	GSM783285_Heart_18.CEL	GSM783285_Heart_18.CEL	PPM-201 6mg/kg			M	C57BL/6J	heart
E-GEOD-31561	03/12/08	GSM783284_Heart_17.CEL	GSM783284_Heart_17.CEL	PPM-201 6mg/kg			M	C57BL/6J	heart
E-GEOD-31561	03/12/08	GSM783283_Heart_16.CEL	GSM783283_Heart_16.CEL	PPM-201 6mg/kg			M	C57BL/6J	heart
E-GEOD-31561	03/12/08	GSM783282_Heart_15.CEL	GSM783282_Heart_15.CEL	normal			M	C57BL/6J	heart
E-GEOD-31561	03/12/08	GSM783281_Heart_14.CEL	GSM783281_Heart_14.CEL	normal			M	C57BL/6J	heart
E-GEOD-31561	03/12/08	GSM783280_Heart_13.CEL	GSM783280_Heart_13.CEL	normal			M	C57BL/6J	heart
E-GEOD-31714	10/23/09	GSM787512_Emi-MG-B.CEL	GSM787512_Emi.MG.B.CEL	emerin-null			M		myoblast
E-GEOD-31714	10/23/09	GSM787511_Emi-MG-A.CEL	GSM787511_Emi.MG.A.CEL	emerin-null			M		myoblast
E-GEOD-31714	10/23/09	GSM787510_WHT1-MG-B.CEL	GSM787510_WHT1.MG.B.CEL	normal			M		myoblast
E-GEOD-31714	10/23/09	GSM787509_WHT1-MG-A.CEL	GSM787509_WHT1.MG.A.CEL	normal			M		myoblast
E-GEOD-32081	03/13/09	GSM795462_Sk_muscle_ICR.CEL	GSM795462_Sk_muscle_ICR.CEL	normal			M	ICR	skeletal muscle
E-GEOD-33931	04/02/09	GSM838978.CEL	GSM838978.CEL	C3 knockout		old	M	129/SvEvBrd x C57BL/6J heterozygotes	skeletal muscle	quadriceps		46 weeks
E-GEOD-33931	03/25/09	GSM838957.CEL	GSM838957.CEL	C3 knockout		old	M	129/SvEvBrd x C57BL/6J heterozygotes	skeletal muscle	quadriceps		46 weeks
E-GEOD-33931	03/18/09	GSM838952.CEL	GSM838952.CEL	C3 knockout		old	M	129/SvEvBrd x C57BL/6J heterozygotes	skeletal muscle	quadriceps		46 weeks
E-GEOD-33931	03/11/09	GSM838949.CEL	GSM838949.CEL	C3 knockout		old	M	129/SvEvBrd x C57BL/6J heterozygotes	skeletal muscle	quadriceps		46 weeks
E-GEOD-33931	03/11/09	GSM838947.CEL	GSM838947.CEL	C3 knockout		old	M	129/SvEvBrd x C57BL/6J heterozygotes	skeletal muscle	quadriceps		46 weeks
E-GEOD-33931	03/06/09	GSM838945.CEL	GSM838945.CEL	C3 knockout		old	M	129/SvEvBrd x C57BL/6J heterozygotes	skeletal muscle	quadriceps		46 weeks
E-GEOD-33931	03/06/09	GSM838943.CEL	GSM838943.CEL	C3 knockout		old	M	129/SvEvBrd x C57BL/6J heterozygotes	skeletal muscle	quadriceps		46 weeks
E-GEOD-33931	03/25/09	GSM838979.CEL	GSM838979.CEL	C3 knockout		young	M	129/SvEvBrd x C57BL/6J heterozygotes	skeletal muscle	quadriceps		10 weeks
E-GEOD-33931	03/18/09	GSM838976.CEL	GSM838976.CEL	C3 knockout		young	M	129/SvEvBrd x C57BL/6J heterozygotes	skeletal muscle	quadriceps		10 weeks
E-GEOD-33931	03/25/09	GSM838965.CEL	GSM838965.CEL	C3 knockout		young	M	129/SvEvBrd x C57BL/6J heterozygotes	skeletal muscle	quadriceps		10 weeks
E-GEOD-33931	03/25/09	GSM838963.CEL	GSM838963.CEL	C3 knockout		young	M	129/SvEvBrd x C57BL/6J heterozygotes	skeletal muscle	quadriceps		10 weeks
E-GEOD-33931	03/25/09	GSM838967.CEL	GSM838967.CEL	C3 knockout		old	M	129/SvEvBrd x C57BL/6J heterozygotes	skeletal muscle	soleus		46 weeks
E-GEOD-33931	03/18/09	GSM838951.CEL	GSM838951.CEL	C3 knockout		old	M	129/SvEvBrd x C57BL/6J heterozygotes	skeletal muscle	soleus		46 weeks
E-GEOD-33931	03/18/09	GSM838950.CEL	GSM838950.CEL	C3 knockout		old	M	129/SvEvBrd x C57BL/6J heterozygotes	skeletal muscle	soleus		46 weeks
E-GEOD-33931	03/11/09	GSM838948.CEL	GSM838948.CEL	C3 knockout		old	M	129/SvEvBrd x C57BL/6J heterozygotes	skeletal muscle	soleus		46 weeks
E-GEOD-33931	03/06/09	GSM838946.CEL	GSM838946.CEL	C3 knockout		old	M	129/SvEvBrd x C57BL/6J heterozygotes	skeletal muscle	soleus		46 weeks
E-GEOD-33931	03/06/09	GSM838944.CEL	GSM838944.CEL	C3 knockout		old	M	129/SvEvBrd x C57BL/6J heterozygotes	skeletal muscle	soleus		46 weeks
E-GEOD-33931	03/25/09	GSM838980.CEL	GSM838980.CEL	C3 knockout		young	M	129/SvEvBrd x C57BL/6J heterozygotes	skeletal muscle	soleus		10 weeks
E-GEOD-33931	03/25/09	GSM838977.CEL	GSM838977.CEL	C3 knockout		young	M	129/SvEvBrd x C57BL/6J heterozygotes	skeletal muscle	soleus		10 weeks
E-GEOD-33931	03/25/09	GSM838966.CEL	GSM838966.CEL	C3 knockout		young	M	129/SvEvBrd x C57BL/6J heterozygotes	skeletal muscle	soleus		10 weeks
E-GEOD-33931	03/25/09	GSM838964.CEL	GSM838964.CEL	C3 knockout		young	M	129/SvEvBrd x C57BL/6J heterozygotes	skeletal muscle	soleus		10 weeks
E-GEOD-33931	03/11/09	GSM838961.CEL	GSM838961.CEL	normal		old	M	129/SvEvBrd x C57BL/6J heterozygotes	skeletal muscle	quadriceps		46 weeks
E-GEOD-33931	03/11/09	GSM838959.CEL	GSM838959.CEL	normal		old	M	129/SvEvBrd x C57BL/6J heterozygotes	skeletal muscle	quadriceps		46 weeks
E-GEOD-33931	03/06/09	GSM838956.CEL	GSM838956.CEL	normal		old	M	129/SvEvBrd x C57BL/6J heterozygotes	skeletal muscle	quadriceps		46 weeks
E-GEOD-33931	03/25/09	GSM838955.CEL	GSM838955.CEL	normal		old	M	129/SvEvBrd x C57BL/6J heterozygotes	skeletal muscle	quadriceps		46 weeks
E-GEOD-33931	03/06/09	GSM838953.CEL	GSM838953.CEL	normal		old	M	129/SvEvBrd x C57BL/6J heterozygotes	skeletal muscle	quadriceps		46 weeks
E-GEOD-33931	02/25/09	GSM838941.CEL	GSM838941.CEL	normal		old	M	129/SvEvBrd x C57BL/6J heterozygotes	skeletal muscle	quadriceps		46 weeks
E-GEOD-33931	02/25/09	GSM838940.CEL	GSM838940.CEL	normal		old	M	129/SvEvBrd x C57BL/6J heterozygotes	skeletal muscle	quadriceps		46 weeks
E-GEOD-33931	03/18/09	GSM838974.CEL	GSM838974.CEL	normal		young	M	129/SvEvBrd x C57BL/6J heterozygotes	skeletal muscle	quadriceps		10 weeks
E-GEOD-33931	03/18/09	GSM838972.CEL	GSM838972.CEL	normal		young	M	129/SvEvBrd x C57BL/6J heterozygotes	skeletal muscle	quadriceps		10 weeks
E-GEOD-33931	03/18/09	GSM838970.CEL	GSM838970.CEL	normal		young	M	129/SvEvBrd x C57BL/6J heterozygotes	skeletal muscle	quadriceps		10 weeks
E-GEOD-33931	03/18/09	GSM838968.CEL	GSM838968.CEL	normal		young	M	129/SvEvBrd x C57BL/6J heterozygotes	skeletal muscle	quadriceps		10 weeks
E-GEOD-33931	03/18/09	GSM838962.CEL	GSM838962.CEL	normal		old	M	129/SvEvBrd x C57BL/6J heterozygotes	skeletal muscle	soleus		46 weeks
E-GEOD-33931	03/11/09	GSM838960.CEL	GSM838960.CEL	normal		old	M	129/SvEvBrd x C57BL/6J heterozygotes	skeletal muscle	soleus		46 weeks
E-GEOD-33931	03/11/09	GSM838958.CEL	GSM838958.CEL	normal		old	M	129/SvEvBrd x C57BL/6J heterozygotes	skeletal muscle	soleus		46 weeks
E-GEOD-33931	03/06/09	GSM838954.CEL	GSM838954.CEL	normal		old	M	129/SvEvBrd x C57BL/6J heterozygotes	skeletal muscle	soleus		46 weeks
E-GEOD-33931	02/25/09	GSM838942.CEL	GSM838942.CEL	normal		old	M	129/SvEvBrd x C57BL/6J heterozygotes	skeletal muscle	soleus		46 weeks
E-GEOD-33931	02/25/09	GSM838939.CEL	GSM838939.CEL	normal		old	M	129/SvEvBrd x C57BL/6J heterozygotes	skeletal muscle	soleus		46 weeks
E-GEOD-33931	03/25/09	GSM838975.CEL	GSM838975.CEL	normal		young	M	129/SvEvBrd x C57BL/6J heterozygotes	skeletal muscle	soleus		10 weeks
E-GEOD-33931	03/18/09	GSM838973.CEL	GSM838973.CEL	normal		young	M	129/SvEvBrd x C57BL/6J heterozygotes	skeletal muscle	soleus		10 weeks
E-GEOD-33931	03/18/09	GSM838971.CEL	GSM838971.CEL	normal		young	M	129/SvEvBrd x C57BL/6J heterozygotes	skeletal muscle	soleus		10 weeks
E-GEOD-33931	03/18/09	GSM838969.CEL	GSM838969.CEL	normal		young	M	129/SvEvBrd x C57BL/6J heterozygotes	skeletal muscle	soleus		10 weeks
E-GEOD-34773	04/01/11	GSM855005_26-cr-mko.CEL	GSM855005_26.cr.mko.CEL	PGC-1a knockout	calorie restricted diet	adult	M	129/SV x C57BL/6J	skeletal muscle	tibialis anterior and extensor digitorum longus		12 weeks
E-GEOD-34773	04/01/11	GSM855004_25-cr-mko.CEL	GSM855004_25.cr.mko.CEL	PGC-1a knockout	calorie restricted diet	adult	M	129/SV x C57BL/6J	skeletal muscle	tibialis anterior and extensor digitorum longus		12 weeks
E-GEOD-34773	04/01/11	GSM855003_24-cr-mko.CEL	GSM855003_24.cr.mko.CEL	PGC-1a knockout	calorie restricted diet	adult	M	129/SV x C57BL/6J	skeletal muscle	tibialis anterior and extensor digitorum longus		12 weeks
E-GEOD-34773	04/01/11	GSM855002_23-cr-mko.CEL	GSM855002_23.cr.mko.CEL	PGC-1a knockout	calorie restricted diet	adult	M	129/SV x C57BL/6J	skeletal muscle	tibialis anterior and extensor digitorum longus		12 weeks
E-GEOD-34773	04/01/11	GSM855001_22-cr-mko.CEL	GSM855001_22.cr.mko.CEL	PGC-1a knockout	calorie restricted diet	adult	M	129/SV x C57BL/6J	skeletal muscle	tibialis anterior and extensor digitorum longus		12 weeks
E-GEOD-34773	04/01/11	GSM855000_21-cr-mko.CEL	GSM855000_21.cr.mko.CEL	PGC-1a knockout	calorie restricted diet	adult	M	129/SV x C57BL/6J	skeletal muscle	tibialis anterior and extensor digitorum longus		12 weeks
E-GEOD-34773	04/01/11	GSM854999_20-cr-mko.CEL	GSM854999_20.cr.mko.CEL	PGC-1a knockout	calorie restricted diet	adult	M	129/SV x C57BL/6J	skeletal muscle	tibialis anterior and extensor digitorum longus		12 weeks
E-GEOD-34773	04/01/11	GSM854998_19-cr-flox.CEL	GSM854998_19.cr.flox.CEL	normal	calorie restricted diet	adult	M	129/SV x C57BL/6J	skeletal muscle	tibialis anterior and extensor digitorum longus		12 weeks
E-GEOD-34773	04/01/11	GSM854997_18-cr-flox.CEL	GSM854997_18.cr.flox.CEL	normal	calorie restricted diet	adult	M	129/SV x C57BL/6J	skeletal muscle	tibialis anterior and extensor digitorum longus		12 weeks
E-GEOD-34773	04/01/11	GSM854996_17-cr-flox.CEL	GSM854996_17.cr.flox.CEL	normal	calorie restricted diet	adult	M	129/SV x C57BL/6J	skeletal muscle	tibialis anterior and extensor digitorum longus		12 weeks
E-GEOD-34773	04/01/11	GSM854995_16-cr-flox.CEL	GSM854995_16.cr.flox.CEL	normal	calorie restricted diet	adult	M	129/SV x C57BL/6J	skeletal muscle	tibialis anterior and extensor digitorum longus		12 weeks
E-GEOD-34773	04/01/11	GSM854994_15-cr-flox.CEL	GSM854994_15.cr.flox.CEL	normal	calorie restricted diet	adult	M	129/SV x C57BL/6J	skeletal muscle	tibialis anterior and extensor digitorum longus		12 weeks
E-GEOD-34773	04/01/11	GSM854993_14-cr-flox.CEL	GSM854993_14.cr.flox.CEL	normal	calorie restricted diet	adult	M	129/SV x C57BL/6J	skeletal muscle	tibialis anterior and extensor digitorum longus		12 weeks
E-GEOD-34773	04/01/11	GSM854992_13-control-mko.CEL	GSM854992_13.control.mko.CEL	PGC-1a knockout		adult	M	129/SV x C57BL/6J	skeletal muscle	tibialis anterior and extensor digitorum longus		12 weeks
E-GEOD-34773	04/01/11	GSM854991_12-control-mko.CEL	GSM854991_12.control.mko.CEL	PGC-1a knockout		adult	M	129/SV x C57BL/6J	skeletal muscle	tibialis anterior and extensor digitorum longus		12 weeks
E-GEOD-34773	04/01/11	GSM854990_11-control-mko.CEL	GSM854990_11.control.mko.CEL	PGC-1a knockout		adult	M	129/SV x C57BL/6J	skeletal muscle	tibialis anterior and extensor digitorum longus		12 weeks
E-GEOD-34773	04/01/11	GSM854989_10-control-mko.CEL	GSM854989_10.control.mko.CEL	PGC-1a knockout		adult	M	129/SV x C57BL/6J	skeletal muscle	tibialis anterior and extensor digitorum longus		12 weeks
E-GEOD-34773	04/01/11	GSM854988_9-control-mko.CEL	GSM854988_9.control.mko.CEL	PGC-1a knockout		adult	M	129/SV x C57BL/6J	skeletal muscle	tibialis anterior and extensor digitorum longus		12 weeks
E-GEOD-34773	04/01/11	GSM854987_8-control-mko.CEL	GSM854987_8.control.mko.CEL	PGC-1a knockout		adult	M	129/SV x C57BL/6J	skeletal muscle	tibialis anterior and extensor digitorum longus		12 weeks
E-GEOD-34773	04/01/11	GSM854986_7-control-mko.CEL	GSM854986_7.control.mko.CEL	PGC-1a knockout		adult	M	129/SV x C57BL/6J	skeletal muscle	tibialis anterior and extensor digitorum longus		12 weeks
E-GEOD-34773	04/01/11	GSM854985_6-control-flox.CEL	GSM854985_6.control.flox.CEL	normal		adult	M	129/SV x C57BL/6J	skeletal muscle	tibialis anterior and extensor digitorum longus		12 weeks
E-GEOD-34773	04/01/11	GSM854984_5-control-flox.CEL	GSM854984_5.control.flox.CEL	normal		adult	M	129/SV x C57BL/6J	skeletal muscle	tibialis anterior and extensor digitorum longus		12 weeks
E-GEOD-34773	04/01/11	GSM854983_4-control-flox.CEL	GSM854983_4.control.flox.CEL	normal		adult	M	129/SV x C57BL/6J	skeletal muscle	tibialis anterior and extensor digitorum longus		12 weeks
E-GEOD-34773	04/01/11	GSM854982_3-control-flox.CEL	GSM854982_3.control.flox.CEL	normal		adult	M	129/SV x C57BL/6J	skeletal muscle	tibialis anterior and extensor digitorum longus		12 weeks
E-GEOD-34773	04/01/11	GSM854981_2-control-flox.CEL	GSM854981_2.control.flox.CEL	normal		adult	M	129/SV x C57BL/6J	skeletal muscle	tibialis anterior and extensor digitorum longus		12 weeks
E-GEOD-34773	04/01/11	GSM854980_1-control-flox.CEL	GSM854980_1.control.flox.CEL	normal		adult	M	129/SV x C57BL/6J	skeletal muscle	tibialis anterior and extensor digitorum longus		12 weeks
E-GEOD-35357	02/16/11	GSM866749_Mutant_6.CEL	GSM866749_Mutant_6.CEL	normal		E13.5	M	C57BL/6J	skeletal muscle	tongue		E13.5
E-GEOD-35357	02/16/11	GSM866748_Mutant_5.CEL	GSM866748_Mutant_5.CEL	normal		E13.6	F	C57BL/6J	skeletal muscle	tongue		E13.5
E-GEOD-35357	02/16/11	GSM866747_Mutant_4.CEL	GSM866747_Mutant_4.CEL	normal		E13.7	M	C57BL/6J	skeletal muscle	tongue		E13.5
E-GEOD-35357	02/16/11	GSM866746_Mutant_3.CEL	GSM866746_Mutant_3.CEL	normal		E13.8	M	C57BL/6J	skeletal muscle	tongue		E13.5
E-GEOD-35357	02/16/11	GSM866745_Mutant_2.CEL	GSM866745_Mutant_2.CEL	normal		E13.9	F	C57BL/6J	skeletal muscle	tongue		E13.5
E-GEOD-35357	02/16/11	GSM866744_Mutant_1.CEL	GSM866744_Mutant_1.CEL	normal		E13.10	F	C57BL/6J	skeletal muscle	tongue		E13.5
E-GEOD-35357	02/16/11	GSM866743_Control_6.CEL	GSM866743_Control_6.CEL	Smad4 mutant		E13.11	M	C57BL/6J	skeletal muscle	tongue		E13.5
E-GEOD-35357	02/16/11	GSM866742_Control_5.CEL	GSM866742_Control_5.CEL	Smad4 mutant		E13.12	F	C57BL/6J	skeletal muscle	tongue		E13.5
E-GEOD-35357	02/16/11	GSM866741_Control_4.CEL	GSM866741_Control_4.CEL	Smad4 mutant		E13.13	M	C57BL/6J	skeletal muscle	tongue		E13.5
E-GEOD-35357	02/16/11	GSM866740_Control_3.CEL	GSM866740_Control_3.CEL	Smad4 mutant		E13.14	F	C57BL/6J	skeletal muscle	tongue		E13.5
E-GEOD-35357	02/16/11	GSM866739_Control_2.CEL	GSM866739_Control_2.CEL	Smad4 mutant		E13.15	M	C57BL/6J	skeletal muscle	tongue		E13.5
E-GEOD-35357	02/16/11	GSM866738_Control_1.CEL	GSM866738_Control_1.CEL	Smad4 mutant		E13.16	F	C57BL/6J	skeletal muscle	tongue		E13.5
E-GEOD-40523	03/21/08	GSM995548_28_02_sat.CEL	GSM995548_28_02_sat.CEL	normal		young	M	C57BL/6J	satellite cells	hindlimb	skeletal muscle	1 weeks
E-GEOD-40523	03/21/08	GSM995547_14_02_sat.CEL	GSM995547_14_02_sat.CEL	normal		young	M	C57BL/6J	satellite cells	hindlimb	skeletal muscle	1 weeks
E-GEOD-40523	03/21/08	GSM995546_30_01_sat.CEL	GSM995546_30_01_sat.CEL	normal		young	M	C57BL/6J	satellite cells	hindlimb	skeletal muscle	1 weeks
E-GEOD-40523	03/21/08	GSM995545_28_02_pic.CEL	GSM995545_28_02_pic.CEL	normal		young	M	C57BL/6J	PICs cells	hindlimb	skeletal muscle	1 weeks
E-GEOD-40523	03/21/08	GSM995544_14_02_pic.CEL	GSM995544_14_02_pic.CEL	normal		young	M	C57BL/6J	PICs cells	hindlimb	skeletal muscle	1 weeks
E-GEOD-40523	03/21/08	GSM995543_30_01_pic.CEL	GSM995543_30_01_pic.CEL	normal		young	M	C57BL/6J	PICs cells	hindlimb	skeletal muscle	1 weeks
E-GEOD-41759	01/14/09	GSM1023645_SEPM-MUT_VastLat-1MP_Mouse430_2_.CEL	GSM1023645_SEPM.MUT_VastLat.1MP_Mouse430_2_.CEL	PWS-IC knockout		adult	F	FVB x C57BL/6J	skeletal muscle	quadriceps		24 weeks
E-GEOD-41759	01/14/09	GSM1023647_SEPM-MUT_VastLat-2MP_Mouse430_2_.CEL	GSM1023647_SEPM.MUT_VastLat.2MP_Mouse430_2_.CEL	PWS-IC knockout		adult	F	FVB x C57BL/6J	skeletal muscle	quadriceps		24 weeks
E-GEOD-41759	01/14/09	GSM1023649_SEPM-MUT_VastLat-3MP_Mouse430_2_.CEL	GSM1023649_SEPM.MUT_VastLat.3MP_Mouse430_2_.CEL	PWS-IC knockout		adult	F	FVB x C57BL/6J	skeletal muscle	quadriceps		24 weeks
E-GEOD-41759	01/14/09	GSM1023637_SEPM-WT_VastLat-1MP_Mouse430_2_.CEL	GSM1023637_SEPM.WT_VastLat.1MP_Mouse430_2_.CEL	normal		adult	F	FVB x C57BL/6J	skeletal muscle	quadriceps		24 weeks
E-GEOD-41759	01/14/09	GSM1023639_SEPM-WT_VastLat-2MP_Mouse430_2_.CEL	GSM1023639_SEPM.WT_VastLat.2MP_Mouse430_2_.CEL	normal		adult	F	FVB x C57BL/6J	skeletal muscle	quadriceps		24 weeks
E-GEOD-41759	01/14/09	GSM1023641_SEPM-WT_VastLat-3MP_Mouse430_2_.CEL	GSM1023641_SEPM.WT_VastLat.3MP_Mouse430_2_.CEL	normal		adult	F	FVB x C57BL/6J	skeletal muscle	quadriceps		24 weeks
E-GEOD-41759	01/14/09	GSM1023643_SEPM-WT_VastLat-4MP_Mouse430_2_.CEL	GSM1023643_SEPM.WT_VastLat.4MP_Mouse430_2_.CEL	normal		adult	F	FVB x C57BL/6J	skeletal muscle	quadriceps		24 weeks
E-GEOD-41907	04/13/12	GSM1027241_myoblast_KO_F_6.cel	GSM1027241_myoblast_KO_F_6.cel	HMGA2 knockout			F	C57BL/6J	myoblast
E-GEOD-41907	04/13/12	GSM1027240_myoblast_KO_M_5.cel	GSM1027240_myoblast_KO_M_5.cel	HMGA2 knockout			M	C57BL/6J	myoblast
E-GEOD-41907	04/12/12	GSM1027239_myoblast_KO_F_4.cel	GSM1027239_myoblast_KO_F_4.cel	HMGA2 knockout			F	C57BL/6J	myoblast
E-GEOD-41907	04/12/12	GSM1027238_myoblast_KO_M_2.cel	GSM1027238_myoblast_KO_M_2.cel	HMGA2 knockout			M	C57BL/6J	myoblast
E-GEOD-41907	04/12/12	GSM1027237_myoblast_WT_F_6.cel	GSM1027237_myoblast_WT_F_6.cel	normal			F	C57BL/6J	myoblast
E-GEOD-41907	04/13/12	GSM1027236_myoblast_WT_F_4.cel	GSM1027236_myoblast_WT_F_4.cel	normal			F	C57BL/6J	myoblast
E-GEOD-41907	04/13/12	GSM1027235_myoblast_WT_F_2.cel	GSM1027235_myoblast_WT_F_2.cel	normal			F	C57BL/6J	myoblast
E-GEOD-41910	05/26/04	GSM1027270_TG40886.CEL	GSM1027270_TG40886.CEL	normal	High runner	adult	M		skeletal muscle	gastrocnemius		12 weeks
E-GEOD-41910	05/20/04	GSM1027269_TG40708.CEL	GSM1027269_TG40708.CEL	normal	High runner	adult	M		skeletal muscle	gastrocnemius		12 weeks
E-GEOD-41910	05/20/04	GSM1027268_TG40457.CEL	GSM1027268_TG40457.CEL	normal	High runner	adult	M		skeletal muscle	gastrocnemius		12 weeks
E-GEOD-41910	04/30/04	GSM1027267_TG40449.CEL	GSM1027267_TG40449.CEL	normal	High runner	adult	M		skeletal muscle	gastrocnemius		12 weeks
E-GEOD-41910	04/30/04	GSM1027266_TG40160.CEL	GSM1027266_TG40160.CEL	normal	High runner	adult	M		skeletal muscle	gastrocnemius		12 weeks
E-GEOD-41910	05/04/04	GSM1027265_TG40146.CEL	GSM1027265_TG40146.CEL	normal	High runner	adult	M		skeletal muscle	gastrocnemius		12 weeks
E-GEOD-41910	05/26/04	GSM1027264_TG40805.CEL	GSM1027264_TG40805.CEL	mini muscle	High runner	adult	M		skeletal muscle	gastrocnemius		12 weeks
E-GEOD-41910	05/20/04	GSM1027263_TG40804.CEL	GSM1027263_TG40804.CEL	mini muscle	High runner	adult	M		skeletal muscle	gastrocnemius		12 weeks
E-GEOD-41910	05/20/04	GSM1027262_TG40592.CEL	GSM1027262_TG40592.CEL	mini muscle	High runner	adult	M		skeletal muscle	gastrocnemius		12 weeks
E-GEOD-41910	04/30/04	GSM1027261_TG40190.CEL	GSM1027261_TG40190.CEL	mini muscle	High runner	adult	M		skeletal muscle	gastrocnemius		12 weeks
E-GEOD-41910	04/30/04	GSM1027260_TG40077.CEL	GSM1027260_TG40077.CEL	mini muscle	High runner	adult	M		skeletal muscle	gastrocnemius		12 weeks
E-GEOD-41910	05/04/04	GSM1027259_TG40062.CEL	GSM1027259_TG40062.CEL	mini muscle	High runner	adult	M		skeletal muscle	gastrocnemius		12 weeks
E-GEOD-42299	11/08/06	GSM1037403_DFO_2.CEL	GSM1037403_DFO_2.CEL	GFP adenovirus + DFO treated		3 days	F		myotube	C2C12		3 days
E-GEOD-42299	11/08/06	GSM1037402_DFO_1.CEL	GSM1037402_DFO_1.CEL	GFP adenovirus + DFO treated		3 days	F		myotube	C2C12		3 days
E-GEOD-42299	11/08/06	GSM1037401_PGC_DFO_2.CEL	GSM1037401_PGC_DFO_2.CEL	GFP-PGC-1a + DFO treated		3 days	F		myotube	C2C12		3 days
E-GEOD-42299	11/08/06	GSM1037400_PGC_DFO_1.CEL	GSM1037400_PGC_DFO_1.CEL	GFP-PGC-1a + DFO treated		3 days	F		myotube	C2C12		3 days
E-GEOD-42299	11/08/06	GSM1037399_PGC_2.CEL	GSM1037399_PGC_2.CEL	GFP-PGC-1a adenovirus		3 days	F		myotube	C2C12		3 days
E-GEOD-42299	11/08/06	GSM1037398_PGC_1.CEL	GSM1037398_PGC_1.CEL	GFP-PGC-1a adenovirus		3 days	F		myotube	C2C12		3 days
E-GEOD-42299	11/08/06	GSM1037397_GFP_2.CEL	GSM1037397_GFP_2.CEL	GFP adenovirus control		3 days	F		myotube	C2C12		3 days
E-GEOD-42299	11/08/06	GSM1037396_GFP_1.CEL	GSM1037396_GFP_1.CEL	GFP adenovirus control		3 days	F		myotube	C2C12		3 days
E-GEOD-42473	11/12/09	GSM1048785_BS2009111204.CEL	GSM1048785_BS2009111204.CEL	GFP adenovirus control			M	C57BL/6J	myoblast
E-GEOD-42473	11/12/09	GSM1048784_BS2009111203.CEL	GSM1048784_BS2009111203.CEL	GFP adenovirus control			M	C57BL/6J	myoblast
E-GEOD-42473	11/12/09	GSM1048783_BS2009111202.CEL	GSM1048783_BS2009111202.CEL	GFP adenovirus control			M	C57BL/6J	myoblast
E-GEOD-42473	11/12/09	GSM1048782_BS2009111216.CEL	GSM1048782_BS2009111216.CEL	PGC-1a4 overexpression			M	C57BL/6J	myoblast
E-GEOD-42473	11/12/09	GSM1048781_BS2009111215.CEL	GSM1048781_BS2009111215.CEL	PGC-1a4 overexpression			M	C57BL/6J	myoblast
E-GEOD-42473	11/12/09	GSM1048780_BS2009111214.CEL	GSM1048780_BS2009111214.CEL	PGC-1a4 overexpression			M	C57BL/6J	myoblast
E-GEOD-42473	11/12/09	GSM1048779_BS2009111213.CEL	GSM1048779_BS2009111213.CEL	PGC-1a3 overexpression			M	C57BL/6J	myoblast
E-GEOD-42473	11/12/09	GSM1048778_BS2009111212.CEL	GSM1048778_BS2009111212.CEL	PGC-1a3 overexpression			M	C57BL/6J	myoblast
E-GEOD-42473	11/12/09	GSM1048777_BS2009111211.CEL	GSM1048777_BS2009111211.CEL	PGC-1a3 overexpression			M	C57BL/6J	myoblast
E-GEOD-42473	11/12/09	GSM1048776_BS2009111210.CEL	GSM1048776_BS2009111210.CEL	PGC-1a2 overexpression			M	C57BL/6J	myoblast
E-GEOD-42473	11/12/09	GSM1048775_BS2009111209.CEL	GSM1048775_BS2009111209.CEL	PGC-1a2 overexpression			M	C57BL/6J	myoblast
E-GEOD-42473	11/12/09	GSM1048774_BS2009111208.CEL	GSM1048774_BS2009111208.CEL	PGC-1a2 overexpression			M	C57BL/6J	myoblast
E-GEOD-42473	11/12/09	GSM1048773_BS2009111207.CEL	GSM1048773_BS2009111207.CEL	PGC-1a overexpression			M	C57BL/6J	myoblast
E-GEOD-42473	11/12/09	GSM1048772_BS2009111206.CEL	GSM1048772_BS2009111206.CEL	PGC-1a overexpression			M	C57BL/6J	myoblast
E-GEOD-42473	11/12/09	GSM1048771_BS2009111205.CEL	GSM1048771_BS2009111205.CEL	PGC-1a overexpression			M	C57BL/6J	myoblast
E-GEOD-43373	07/08/11	GSM1061630_Mus_SE2__6hr_13506.CEL	GSM1061630_Mus_SE2__6hr_13506.CEL	SE 6 hours		young	F	BALB/c	skeletal muscle	quadriceps		8 weeks
E-GEOD-43373	07/08/11	GSM1061629_Mus_SE2__6hr_13505.CEL	GSM1061629_Mus_SE2__6hr_13505.CEL	SE 6 hours		young	F	BALB/c	skeletal muscle	quadriceps		8 weeks
E-GEOD-43373	07/08/11	GSM1061628_Mus_SE2__6hr_13504.CEL	GSM1061628_Mus_SE2__6hr_13504.CEL	SE 6 hours		young	F	BALB/c	skeletal muscle	quadriceps		8 weeks
E-GEOD-43373	09/29/10	GSM1061609_100802_6hr.CEL	GSM1061609_100802_6hr.CEL	PBS 6 hours		young	F	BALB/c	skeletal muscle	quadriceps		8 weeks
E-GEOD-43373	09/29/10	GSM1061608_100801_6hr.CEL	GSM1061608_100801_6hr.CEL	PBS 6 hours		young	F	BALB/c	skeletal muscle	quadriceps		8 weeks
E-GEOD-43373	09/29/10	GSM1061607_100800_6hr.CEL	GSM1061607_100800_6hr.CEL	PBS 6 hours		young	F	BALB/c	skeletal muscle	quadriceps		8 weeks
E-GEOD-43373	10/01/10	GSM1061588_100838-2_6hr.CEL	GSM1061588_100838.2_6hr.CEL	GLA-SE 6 hours		young	F	BALB/c	skeletal muscle	quadriceps		8 weeks
E-GEOD-43373	10/01/10	GSM1061587_100838-1_6hr.CEL	GSM1061587_100838.1_6hr.CEL	GLA-SE 6 hours		young	F	BALB/c	skeletal muscle	quadriceps		8 weeks
E-GEOD-43373	10/01/10	GSM1061586_100837-2_6hr.CEL	GSM1061586_100837.2_6hr.CEL	GLA-SE 6 hours		young	F	BALB/c	skeletal muscle	quadriceps		8 weeks
E-GEOD-43373	10/01/10	GSM1061585_100837-1_6hr.CEL	GSM1061585_100837.1_6hr.CEL	GLA-SE 6 hours		young	F	BALB/c	skeletal muscle	quadriceps		8 weeks
E-GEOD-43373	10/01/10	GSM1061584_100836-2_6hr.CEL	GSM1061584_100836.2_6hr.CEL	GLA-SE 6 hours		young	F	BALB/c	skeletal muscle	quadriceps		8 weeks
E-GEOD-43373	10/01/10	GSM1061583_100836-1_6hr.CEL	GSM1061583_100836.1_6hr.CEL	GLA-SE 6 hours		young	F	BALB/c	skeletal muscle	quadriceps		8 weeks
E-GEOD-43373	09/30/10	GSM1061564_100826-2_6hr.CEL	GSM1061564_100826.2_6hr.CEL	GLA 6 hours		young	F	BALB/c	skeletal muscle	quadriceps		8 weeks
E-GEOD-43373	09/30/10	GSM1061563_100826-1_6hr.CEL	GSM1061563_100826.1_6hr.CEL	GLA 6 hours		young	F	BALB/c	skeletal muscle	quadriceps		8 weeks
E-GEOD-43373	09/30/10	GSM1061562_100825-2_6hr.CEL	GSM1061562_100825.2_6hr.CEL	GLA 6 hours		young	F	BALB/c	skeletal muscle	quadriceps		8 weeks
E-GEOD-43373	09/30/10	GSM1061561_100825-1_6hr.CEL	GSM1061561_100825.1_6hr.CEL	GLA 6 hours		young	F	BALB/c	skeletal muscle	quadriceps		8 weeks
E-GEOD-43373	09/30/10	GSM1061560_100824-2_6hr.CEL	GSM1061560_100824.2_6hr.CEL	GLA 6 hours		young	F	BALB/c	skeletal muscle	quadriceps		8 weeks
E-GEOD-43373	09/30/10	GSM1061559_100824-1_6hr.CEL	GSM1061559_100824.1_6hr.CEL	GLA 6 hours		young	F	BALB/c	skeletal muscle	quadriceps		8 weeks
E-GEOD-43373	09/30/10	GSM1061540_100814-2_6hr.CEL	GSM1061540_100814.2_6hr.CEL	Alum 6 hours		young	F	BALB/c	skeletal muscle	quadriceps		8 weeks
E-GEOD-43373	09/30/10	GSM1061539_100814-1_6hr.CEL	GSM1061539_100814.1_6hr.CEL	Alum 6 hours		young	F	BALB/c	skeletal muscle	quadriceps		8 weeks
E-GEOD-43373	09/30/10	GSM1061538_100813-2_6hr.CEL	GSM1061538_100813.2_6hr.CEL	Alum 6 hours		young	F	BALB/c	skeletal muscle	quadriceps		8 weeks
E-GEOD-43373	09/30/10	GSM1061537_100813-1_6hr.CEL	GSM1061537_100813.1_6hr.CEL	Alum 6 hours		young	F	BALB/c	skeletal muscle	quadriceps		8 weeks
E-GEOD-43373	09/30/10	GSM1061536_100812-2_6hr.CEL	GSM1061536_100812.2_6hr.CEL	Alum 6 hours		young	F	BALB/c	skeletal muscle	quadriceps		8 weeks
E-GEOD-43373	09/30/10	GSM1061535_100812-1_6hr.CEL	GSM1061535_100812.1_6hr.CEL	Alum 6 hours		young	F	BALB/c	skeletal muscle	quadriceps		8 weeks
E-GEOD-43373	07/08/11	GSM1061633_Mus_SE2__D1_13509.CEL	GSM1061633_Mus_SE2__D1_13509.CEL	SE 1 days		young	F	BALB/c	skeletal muscle	quadriceps		8 weeks
E-GEOD-43373	07/08/11	GSM1061632_Mus_SE2__D1_13508.CEL	GSM1061632_Mus_SE2__D1_13508.CEL	SE 1 days		young	F	BALB/c	skeletal muscle	quadriceps		8 weeks
E-GEOD-43373	07/08/11	GSM1061631_Mus_SE2__D1_13507.CEL	GSM1061631_Mus_SE2__D1_13507.CEL	SE 1 days		young	F	BALB/c	skeletal muscle	quadriceps		8 weeks
E-GEOD-43373	07/08/11	GSM1061627_Mus_PBS_D1_13503.CEL	GSM1061627_Mus_PBS_D1_13503.CEL	PBS 1 days		young	F	BALB/c	skeletal muscle	quadriceps		8 weeks
E-GEOD-43373	07/08/11	GSM1061626_Mus_PBS_D1_13502.CEL	GSM1061626_Mus_PBS_D1_13502.CEL	PBS 1 days		young	F	BALB/c	skeletal muscle	quadriceps		8 weeks
E-GEOD-43373	07/08/11	GSM1061625_Mus_PBS_D1_13501.CEL	GSM1061625_Mus_PBS_D1_13501.CEL	PBS 1 days		young	F	BALB/c	skeletal muscle	quadriceps		8 weeks
E-GEOD-43373	09/29/10	GSM1061612_100805_day1.CEL	GSM1061612_100805_day1.CEL	PBS 1 days		young	F	BALB/c	skeletal muscle	quadriceps		8 weeks
E-GEOD-43373	09/29/10	GSM1061611_100804_day1.CEL	GSM1061611_100804_day1.CEL	PBS 1 days		young	F	BALB/c	skeletal muscle	quadriceps		8 weeks
E-GEOD-43373	09/29/10	GSM1061610_100803_day1.CEL	GSM1061610_100803_day1.CEL	PBS 1 days		young	F	BALB/c	skeletal muscle	quadriceps		8 weeks
E-GEOD-43373	09/29/10	GSM1061594_100841-2_day1.CEL	GSM1061594_100841.2_day1.CEL	GLA-SE 1 days		young	F	BALB/c	skeletal muscle	quadriceps		8 weeks
E-GEOD-43373	09/29/10	GSM1061593_100841-1_day1.CEL	GSM1061593_100841.1_day1.CEL	GLA-SE 1 days		young	F	BALB/c	skeletal muscle	quadriceps		8 weeks
E-GEOD-43373	09/29/10	GSM1061592_100840-2_day1.CEL	GSM1061592_100840.2_day1.CEL	GLA-SE 1 days		young	F	BALB/c	skeletal muscle	quadriceps		8 weeks
E-GEOD-43373	09/29/10	GSM1061591_100840-1_day1.CEL	GSM1061591_100840.1_day1.CEL	GLA-SE 1 days		young	F	BALB/c	skeletal muscle	quadriceps		8 weeks
E-GEOD-43373	09/29/10	GSM1061590_100839-2_day1.CEL	GSM1061590_100839.2_day1.CEL	GLA-SE 1 days		young	F	BALB/c	skeletal muscle	quadriceps		8 weeks
E-GEOD-43373	09/29/10	GSM1061589_100839-1_day1.CEL	GSM1061589_100839.1_day1.CEL	GLA-SE 1 days		young	F	BALB/c	skeletal muscle	quadriceps		8 weeks
E-GEOD-43373	09/29/10	GSM1061570_100829-2_day1.CEL	GSM1061570_100829.2_day1.CEL	GLA 1 days		young	F	BALB/c	skeletal muscle	quadriceps		8 weeks
E-GEOD-43373	09/29/10	GSM1061569_100829-1_day1.CEL	GSM1061569_100829.1_day1.CEL	GLA 1 days		young	F	BALB/c	skeletal muscle	quadriceps		8 weeks
E-GEOD-43373	09/29/10	GSM1061568_100828-2_day1.CEL	GSM1061568_100828.2_day1.CEL	GLA 1 days		young	F	BALB/c	skeletal muscle	quadriceps		8 weeks
E-GEOD-43373	09/29/10	GSM1061567_100828-1_day1.CEL	GSM1061567_100828.1_day1.CEL	GLA 1 days		young	F	BALB/c	skeletal muscle	quadriceps		8 weeks
E-GEOD-43373	09/29/10	GSM1061566_100827-2_day1.CEL	GSM1061566_100827.2_day1.CEL	GLA 1 days		young	F	BALB/c	skeletal muscle	quadriceps		8 weeks
E-GEOD-43373	09/29/10	GSM1061565_100827-1_day1.CEL	GSM1061565_100827.1_day1.CEL	GLA 1 days		young	F	BALB/c	skeletal muscle	quadriceps		8 weeks
E-GEOD-43373	09/29/10	GSM1061546_100817-2_day1.CEL	GSM1061546_100817.2_day1.CEL	Alum 1 days		young	F	BALB/c	skeletal muscle	quadriceps		8 weeks
E-GEOD-43373	09/29/10	GSM1061545_100817-1_day1.CEL	GSM1061545_100817.1_day1.CEL	Alum 1 days		young	F	BALB/c	skeletal muscle	quadriceps		8 weeks
E-GEOD-43373	09/29/10	GSM1061544_100816-2_day1.CEL	GSM1061544_100816.2_day1.CEL	Alum 1 days		young	F	BALB/c	skeletal muscle	quadriceps		8 weeks
E-GEOD-43373	09/29/10	GSM1061543_100816-1_day1.CEL	GSM1061543_100816.1_day1.CEL	Alum 1 days		young	F	BALB/c	skeletal muscle	quadriceps		8 weeks
E-GEOD-43373	09/29/10	GSM1061542_100815-2_day1.CEL	GSM1061542_100815.2_day1.CEL	Alum 1 days		young	F	BALB/c	skeletal muscle	quadriceps		8 weeks
E-GEOD-43373	09/29/10	GSM1061541_100815-1_day1.CEL	GSM1061541_100815.1_day1.CEL	Alum 1 days		young	F	BALB/c	skeletal muscle	quadriceps		8 weeks
E-GEOD-43373	07/08/11	GSM1061636_Mus_SE2__D2_13512.CEL	GSM1061636_Mus_SE2__D2_13512.CEL	SE 2 days		young	F	BALB/c	skeletal muscle	quadriceps		8 weeks
E-GEOD-43373	07/08/11	GSM1061635_Mus_SE2__D2_13511.CEL	GSM1061635_Mus_SE2__D2_13511.CEL	SE 2 days		young	F	BALB/c	skeletal muscle	quadriceps		8 weeks
E-GEOD-43373	07/08/11	GSM1061634_Mus_SE2__D2_13510.CEL	GSM1061634_Mus_SE2__D2_13510.CEL	SE 2 days		young	F	BALB/c	skeletal muscle	quadriceps		8 weeks
E-GEOD-43373	09/21/10	GSM1061618_100808-2_day2.CEL	GSM1061618_100808.2_day2.CEL	PBS 2 days		young	F	BALB/c	skeletal muscle	quadriceps		8 weeks
E-GEOD-43373	09/21/10	GSM1061617_100808-1_day2.CEL	GSM1061617_100808.1_day2.CEL	PBS 2 days		young	F	BALB/c	skeletal muscle	quadriceps		8 weeks
E-GEOD-43373	09/21/10	GSM1061616_100807-2_day2.CEL	GSM1061616_100807.2_day2.CEL	PBS 2 days		young	F	BALB/c	skeletal muscle	quadriceps		8 weeks
E-GEOD-43373	09/21/10	GSM1061615_100807-1_Day2.CEL	GSM1061615_100807.1_Day2.CEL	PBS 2 days		young	F	BALB/c	skeletal muscle	quadriceps		8 weeks
E-GEOD-43373	09/21/10	GSM1061614_100806-2_day2.CEL	GSM1061614_100806.2_day2.CEL	PBS 2 days		young	F	BALB/c	skeletal muscle	quadriceps		8 weeks
E-GEOD-43373	09/21/10	GSM1061613_100806-1_Day2.CEL	GSM1061613_100806.1_Day2.CEL	PBS 2 days		young	F	BALB/c	skeletal muscle	quadriceps		8 weeks
E-GEOD-43373	09/21/10	GSM1061600_100844-2_day2.CEL	GSM1061600_100844.2_day2.CEL	GLA-SE 2 days		young	F	BALB/c	skeletal muscle	quadriceps		8 weeks
E-GEOD-43373	09/21/10	GSM1061599_100844-1_day2.CEL	GSM1061599_100844.1_day2.CEL	GLA-SE 2 days		young	F	BALB/c	skeletal muscle	quadriceps		8 weeks
E-GEOD-43373	09/21/10	GSM1061598_100843-2_day2.CEL	GSM1061598_100843.2_day2.CEL	GLA-SE 2 days		young	F	BALB/c	skeletal muscle	quadriceps		8 weeks
E-GEOD-43373	09/21/10	GSM1061597_100843-1_day2.CEL	GSM1061597_100843.1_day2.CEL	GLA-SE 2 days		young	F	BALB/c	skeletal muscle	quadriceps		8 weeks
E-GEOD-43373	09/21/10	GSM1061596_100842-2_day2.CEL	GSM1061596_100842.2_day2.CEL	GLA-SE 2 days		young	F	BALB/c	skeletal muscle	quadriceps		8 weeks
E-GEOD-43373	09/21/10	GSM1061595_100842-1_day2.CEL	GSM1061595_100842.1_day2.CEL	GLA-SE 2 days		young	F	BALB/c	skeletal muscle	quadriceps		8 weeks
E-GEOD-43373	09/21/10	GSM1061576_100832-2_day2.CEL	GSM1061576_100832.2_day2.CEL	GLA 2 days		young	F	BALB/c	skeletal muscle	quadriceps		8 weeks
E-GEOD-43373	09/21/10	GSM1061575_100832-1_day2.CEL	GSM1061575_100832.1_day2.CEL	GLA 2 days		young	F	BALB/c	skeletal muscle	quadriceps		8 weeks
E-GEOD-43373	09/21/10	GSM1061574_100831-2_day2.CEL	GSM1061574_100831.2_day2.CEL	GLA 2 days		young	F	BALB/c	skeletal muscle	quadriceps		8 weeks
E-GEOD-43373	09/21/10	GSM1061573_100831-1day2.CEL	GSM1061573_100831.1day2.CEL	GLA 2 days		young	F	BALB/c	skeletal muscle	quadriceps		8 weeks
E-GEOD-43373	09/21/10	GSM1061572_100830-2_day2.CEL	GSM1061572_100830.2_day2.CEL	GLA 2 days		young	F	BALB/c	skeletal muscle	quadriceps		8 weeks
E-GEOD-43373	09/21/10	GSM1061571_100830-1_day2.CEL	GSM1061571_100830.1_day2.CEL	GLA 2 days		young	F	BALB/c	skeletal muscle	quadriceps		8 weeks
E-GEOD-43373	09/21/10	GSM1061552_100820-2_day2.CEL	GSM1061552_100820.2_day2.CEL	Alum 2 days		young	F	BALB/c	skeletal muscle	quadriceps		8 weeks
E-GEOD-43373	09/21/10	GSM1061551_100820-1_day2.CEL	GSM1061551_100820.1_day2.CEL	Alum 2 days		young	F	BALB/c	skeletal muscle	quadriceps		8 weeks
E-GEOD-43373	09/21/10	GSM1061550_100819-2_day2.CEL	GSM1061550_100819.2_day2.CEL	Alum 2 days		young	F	BALB/c	skeletal muscle	quadriceps		8 weeks
E-GEOD-43373	09/21/10	GSM1061549_100819-1_day2.CEL	GSM1061549_100819.1_day2.CEL	Alum 2 days		young	F	BALB/c	skeletal muscle	quadriceps		8 weeks
E-GEOD-43373	09/21/10	GSM1061548_100818-2_day2.CEL	GSM1061548_100818.2_day2.CEL	Alum 2 days		young	F	BALB/c	skeletal muscle	quadriceps		8 weeks
E-GEOD-43373	09/21/10	GSM1061547_100818-1_day2.CEL	GSM1061547_100818.1_day2.CEL	Alum 2 days		young	F	BALB/c	skeletal muscle	quadriceps		8 weeks
E-GEOD-43373	07/08/11	GSM1061637_Mus_SE2__D4_13513.CEL	GSM1061637_Mus_SE2__D4_13513.CEL	SE 4 days		young	F	BALB/c	skeletal muscle	quadriceps		8 weeks
E-GEOD-43373	09/10/10	GSM1061624_100811-2_day4.CEL	GSM1061624_100811.2_day4.CEL	PBS 4 days		young	F	BALB/c	skeletal muscle	quadriceps		8 weeks
E-GEOD-43373	09/10/10	GSM1061623_100811-1day4.CEL	GSM1061623_100811.1day4.CEL	PBS 4 days		young	F	BALB/c	skeletal muscle	quadriceps		8 weeks
E-GEOD-43373	09/10/10	GSM1061622_100810-2_day4.CEL	GSM1061622_100810.2_day4.CEL	PBS 4 days		young	F	BALB/c	skeletal muscle	quadriceps		8 weeks
E-GEOD-43373	09/10/10	GSM1061621_100810-1day4.CEL	GSM1061621_100810.1day4.CEL	PBS 4 days		young	F	BALB/c	skeletal muscle	quadriceps		8 weeks
E-GEOD-43373	09/10/10	GSM1061620_100809-2_day4.CEL	GSM1061620_100809.2_day4.CEL	PBS 4 days		young	F	BALB/c	skeletal muscle	quadriceps		8 weeks
E-GEOD-43373	09/10/10	GSM1061619_100809-1_day4.CEL	GSM1061619_100809.1_day4.CEL	PBS 4 days		young	F	BALB/c	skeletal muscle	quadriceps		8 weeks
E-GEOD-43373	09/18/10	GSM1061606_100847-2_day4.CEL	GSM1061606_100847.2_day4.CEL	GLA-SE 4 days		young	F	BALB/c	skeletal muscle	quadriceps		8 weeks
E-GEOD-43373	09/18/10	GSM1061605_100847-1_day4.CEL	GSM1061605_100847.1_day4.CEL	GLA-SE 4 days		young	F	BALB/c	skeletal muscle	quadriceps		8 weeks
E-GEOD-43373	09/18/10	GSM1061604_100846-2_day4.CEL	GSM1061604_100846.2_day4.CEL	GLA-SE 4 days		young	F	BALB/c	skeletal muscle	quadriceps		8 weeks
E-GEOD-43373	09/18/10	GSM1061603_100846-1_day4.CEL	GSM1061603_100846.1_day4.CEL	GLA-SE 4 days		young	F	BALB/c	skeletal muscle	quadriceps		8 weeks
E-GEOD-43373	09/18/10	GSM1061602_100845-2_day4.CEL	GSM1061602_100845.2_day4.CEL	GLA-SE 4 days		young	F	BALB/c	skeletal muscle	quadriceps		8 weeks
E-GEOD-43373	09/18/10	GSM1061601_100845-1_day4.CEL	GSM1061601_100845.1_day4.CEL	GLA-SE 4 days		young	F	BALB/c	skeletal muscle	quadriceps		8 weeks
E-GEOD-43373	09/18/10	GSM1061582_100835-2_day4.CEL	GSM1061582_100835.2_day4.CEL	GLA 4 days		young	F	BALB/c	skeletal muscle	quadriceps		8 weeks
E-GEOD-43373	09/18/10	GSM1061581_100835-1_day4.CEL	GSM1061581_100835.1_day4.CEL	GLA 4 days		young	F	BALB/c	skeletal muscle	quadriceps		8 weeks
E-GEOD-43373	09/18/10	GSM1061580_100834-2_day4.CEL	GSM1061580_100834.2_day4.CEL	GLA 4 days		young	F	BALB/c	skeletal muscle	quadriceps		8 weeks
E-GEOD-43373	09/18/10	GSM1061579_100834-1_day4.CEL	GSM1061579_100834.1_day4.CEL	GLA 4 days		young	F	BALB/c	skeletal muscle	quadriceps		8 weeks
E-GEOD-43373	09/18/10	GSM1061578_100833-2_day4.CEL	GSM1061578_100833.2_day4.CEL	GLA 4 days		young	F	BALB/c	skeletal muscle	quadriceps		8 weeks
E-GEOD-43373	09/18/10	GSM1061577_100833-1_day4.CEL	GSM1061577_100833.1_day4.CEL	GLA 4 days		young	F	BALB/c	skeletal muscle	quadriceps		8 weeks
E-GEOD-43373	09/15/10	GSM1061558_100823-2_day4.CEL	GSM1061558_100823.2_day4.CEL	Alum 4 days		young	F	BALB/c	skeletal muscle	quadriceps		8 weeks
E-GEOD-43373	09/15/10	GSM1061557_100823-1_day4.CEL	GSM1061557_100823.1_day4.CEL	Alum 4 days		young	F	BALB/c	skeletal muscle	quadriceps		8 weeks
E-GEOD-43373	09/15/10	GSM1061556_100822-2_day4.CEL	GSM1061556_100822.2_day4.CEL	Alum 4 days		young	F	BALB/c	skeletal muscle	quadriceps		8 weeks
E-GEOD-43373	09/10/10	GSM1061555_100822-1_day4.CEL	GSM1061555_100822.1_day4.CEL	Alum 4 days		young	F	BALB/c	skeletal muscle	quadriceps		8 weeks
E-GEOD-43373	09/10/10	GSM1061554_100821-2_day4.CEL	GSM1061554_100821.2_day4.CEL	Alum 4 days		young	F	BALB/c	skeletal muscle	quadriceps		8 weeks
E-GEOD-43373	09/10/10	GSM1061553_100821-1_day4.CEL	GSM1061553_100821.1_day4.CEL	Alum 4 days		young	F	BALB/c	skeletal muscle	quadriceps		8 weeks
E-GEOD-43779	04/07/10	GSM1071180_Rahme_04-06-10_2-AA_treated_muscle_4D_replicate_2.CEL	GSM1071180_Rahme_04.06.10_2.AA_treated_muscle_4D_replicate_2.CEL	2-AA treated		young	M		skeletal muscle	gastrocnemius		6 weeks
E-GEOD-43779	04/06/10	GSM1071178_Rahme_04-06-10_control_replicate_3.CEL	GSM1071178_Rahme_04.06.10_control_replicate_3.CEL	normal		young	M		skeletal muscle	gastrocnemius		6 weeks
E-GEOD-43779	04/06/10	GSM1071177_Rahme_04-06-10_control_replicate_2.CEL	GSM1071177_Rahme_04.06.10_control_replicate_2.CEL	normal		young	M		skeletal muscle	gastrocnemius		6 weeks
E-GEOD-43779	04/06/10	GSM1071176_Rahme_04-06-10_control_replicate_1.CEL	GSM1071176_Rahme_04.06.10_control_replicate_1.CEL	normal		young	M		skeletal muscle	gastrocnemius		6 weeks
E-GEOD-4411	06/18/04	GSM99428.cel	GSM99428.cel	denervated	Runx1 knockout	young	M		skeletal muscle	tibialis anterior		6 weeks
E-GEOD-4411	06/18/04	GSM99421.cel	GSM99421.cel	denervated		young	M		skeletal muscle	tibialis anterior		6 weeks
E-GEOD-4411	06/18/04	GSM99426.cel	GSM99426.cel	denervated	Runx1 knockout	young	M		skeletal muscle	tibialis anterior		6 weeks
E-GEOD-4411	06/18/04	GSM99430.cel	GSM99430.cel	normal		young	M		skeletal muscle	tibialis anterior		6 weeks
E-GEOD-4411	06/18/04	GSM99425.cel	GSM99425.cel	Runx1 knockout		young	M		skeletal muscle	tibialis anterior		6 weeks
E-GEOD-4411	06/18/04	GSM99431.cel	GSM99431.cel	normal		young	M		skeletal muscle	tibialis anterior		6 weeks
E-GEOD-4411	06/18/04	GSM99422.cel	GSM99422.cel	denervated		young	M		skeletal muscle	tibialis anterior		6 weeks
E-GEOD-4411	06/18/04	GSM99423.cel	GSM99423.cel	denervated		young	M		skeletal muscle	tibialis anterior		6 weeks
E-GEOD-4411	06/18/04	GSM99424.cel	GSM99424.cel	Runx1 knockout		young	M		skeletal muscle	tibialis anterior		6 weeks
E-GEOD-4411	06/18/04	GSM99427.cel	GSM99427.cel	denervated	Runx1 knockout	young	M		skeletal muscle	tibialis anterior		6 weeks
E-GEOD-4411	06/18/04	GSM99429.cel	GSM99429.cel	normal		young	M		skeletal muscle	tibialis anterior		6 weeks
E-GEOD-44563	12/02/11	GSM1086988_0R3_12012011_Mouse430_2_.CEL	GSM1086988_0R3_12012011_Mouse430_2_.CEL	normal		16 days	F		myotube	C2C12		16 days
E-GEOD-44563	12/02/11	GSM1086987_0R2_12012011_Mouse430_2_.CEL	GSM1086987_0R2_12012011_Mouse430_2_.CEL	normal		16 days	F		myotube	C2C12		16 days
E-GEOD-44563	12/02/11	GSM1086986_0R1_12012011_Mouse430_2_.CEL	GSM1086986_0R1_12012011_Mouse430_2_.CEL	normal		16 days	F		myotube	C2C12		16 days
E-GEOD-44563	12/02/11	GSM1086985_1R3_12012011_Mouse430_2_.CEL	GSM1086985_1R3_12012011_Mouse430_2_.CEL	RML infected		16 days	F		myotube	C2C12		16 days
E-GEOD-44563	12/02/11	GSM1086984_1R2_12012011_Mouse430_2_.CEL	GSM1086984_1R2_12012011_Mouse430_2_.CEL	RML infected		16 days	F		myotube	C2C12		16 days
E-GEOD-44563	12/02/11	GSM1086983_1R1_12012011_Mouse430_2_.CEL	GSM1086983_1R1_12012011_Mouse430_2_.CEL	RML infected		16 days	F		myotube	C2C12		16 days
E-GEOD-45577	05/24/12	GSM1109995_NUID-0000-0150-3217.cel	GSM1109995_NUID.0000.0150.3217.cel	cardiotoxin		adult	M	C57BL/6J	skeletal muscle	tibialis anterior		14 weeks
E-GEOD-45577	05/24/12	GSM1109994_NUID-0000-0150-3209.cel	GSM1109994_NUID.0000.0150.3209.cel	cardiotoxin		adult	M	C57BL/6J	skeletal muscle	tibialis anterior		14 weeks
E-GEOD-45577	05/24/12	GSM1109993_NUID-0000-0150-3208.cel	GSM1109993_NUID.0000.0150.3208.cel	cardiotoxin		adult	M	C57BL/6J	skeletal muscle	tibialis anterior		14 weeks
E-GEOD-45577	05/24/12	GSM1109992_NUID-0000-0150-3206.cel	GSM1109992_NUID.0000.0150.3206.cel	cardiotoxin		adult	M	C57BL/6J	skeletal muscle	tibialis anterior		14 weeks
E-GEOD-45577	05/24/12	GSM1109991_NUID-0000-0150-3244.cel	GSM1109991_NUID.0000.0150.3244.cel	cardiotoxin		adult	M	C57BL/6J	skeletal muscle	tibialis anterior		14 weeks
E-GEOD-45577	05/24/12	GSM1109990_NUID-0000-0150-3242.cel	GSM1109990_NUID.0000.0150.3242.cel	cardiotoxin		adult	M	C57BL/6J	skeletal muscle	tibialis anterior		14 weeks
E-GEOD-45577	05/24/12	GSM1110001_NUID-0000-0150-3248.cel	GSM1110001_NUID.0000.0150.3248.cel	cardiotoxin		adult	M	C57BL/6J	skeletal muscle	tibialis anterior		15 weeks
E-GEOD-45577	05/24/12	GSM1110000_NUID-0000-0150-3247.cel	GSM1110000_NUID.0000.0150.3247.cel	cardiotoxin		adult	M	C57BL/6J	skeletal muscle	tibialis anterior		15 weeks
E-GEOD-45577	05/24/12	GSM1109999_NUID-0000-0150-3245.cel	GSM1109999_NUID.0000.0150.3245.cel	cardiotoxin		adult	M	C57BL/6J	skeletal muscle	tibialis anterior		15 weeks
E-GEOD-45577	05/24/12	GSM1109998_NUID-0000-0150-3241.cel	GSM1109998_NUID.0000.0150.3241.cel	cardiotoxin		adult	M	C57BL/6J	skeletal muscle	tibialis anterior		15 weeks
E-GEOD-45577	05/24/12	GSM1109997_NUID-0000-0150-3231.cel	GSM1109997_NUID.0000.0150.3231.cel	cardiotoxin		adult	M	C57BL/6J	skeletal muscle	tibialis anterior		15 weeks
E-GEOD-45577	05/24/12	GSM1109996_NUID-0000-0150-3218.cel	GSM1109996_NUID.0000.0150.3218.cel	cardiotoxin		adult	M	C57BL/6J	skeletal muscle	tibialis anterior		15 weeks
E-GEOD-45577	05/24/12	GSM1109984_NUID-0000-0150-3249.cel	GSM1109984_NUID.0000.0150.3249.cel	cardiotoxin		adult	M	C57BL/6J	skeletal muscle	tibialis anterior		12 weeks
E-GEOD-45577	05/24/12	GSM1109983_NUID-0000-0150-3246.cel	GSM1109983_NUID.0000.0150.3246.cel	cardiotoxin		adult	M	C57BL/6J	skeletal muscle	tibialis anterior		12 weeks
E-GEOD-45577	05/24/12	GSM1109981_NUID-0000-0150-3234.cel	GSM1109981_NUID.0000.0150.3234.cel	cardiotoxin		adult	M	C57BL/6J	skeletal muscle	tibialis anterior		12 weeks
E-GEOD-45577	05/24/12	GSM1109989_NUID-0000-0150-3236.cel	GSM1109989_NUID.0000.0150.3236.cel	cardiotoxin		adult	M	C57BL/6J	skeletal muscle	tibialis anterior		13 weeks
E-GEOD-45577	05/24/12	GSM1109988_NUID-0000-0150-3225.cel	GSM1109988_NUID.0000.0150.3225.cel	cardiotoxin		adult	M	C57BL/6J	skeletal muscle	tibialis anterior		13 weeks
E-GEOD-45577	05/24/12	GSM1109987_NUID-0000-0150-3219.cel	GSM1109987_NUID.0000.0150.3219.cel	cardiotoxin		adult	M	C57BL/6J	skeletal muscle	tibialis anterior		13 weeks
E-GEOD-45577	05/24/12	GSM1109986_NUID-0000-0150-3215.cel	GSM1109986_NUID.0000.0150.3215.cel	cardiotoxin		adult	M	C57BL/6J	skeletal muscle	tibialis anterior		13 weeks
E-GEOD-45577	05/24/12	GSM1109985_NUID-0000-0150-3214.cel	GSM1109985_NUID.0000.0150.3214.cel	cardiotoxin		adult	M	C57BL/6J	skeletal muscle	tibialis anterior		13 weeks
E-GEOD-45577	05/24/12	GSM1109975_NUID-0000-0150-3226.cel	GSM1109975_NUID.0000.0150.3226.cel	glycerol		adult	M	C57BL/6J	skeletal muscle	tibialis anterior		14 weeks
E-GEOD-45577	05/24/12	GSM1109974_NUID-0000-0150-3221.cel	GSM1109974_NUID.0000.0150.3221.cel	glycerol		adult	M	C57BL/6J	skeletal muscle	tibialis anterior		14 weeks
E-GEOD-45577	05/24/12	GSM1109973_NUID-0000-0150-3204.cel	GSM1109973_NUID.0000.0150.3204.cel	glycerol		adult	M	C57BL/6J	skeletal muscle	tibialis anterior		14 weeks
E-GEOD-45577	05/24/12	GSM1109972_NUID-0000-0150-3201.cel	GSM1109972_NUID.0000.0150.3201.cel	glycerol		adult	M	C57BL/6J	skeletal muscle	tibialis anterior		14 weeks
E-GEOD-45577	05/24/12	GSM1109971_NUID-0000-0150-3199.cel	GSM1109971_NUID.0000.0150.3199.cel	glycerol		adult	M	C57BL/6J	skeletal muscle	tibialis anterior		14 weeks
E-GEOD-45577	05/24/12	GSM1109980_NUID-0000-0150-3227.cel	GSM1109980_NUID.0000.0150.3227.cel	glycerol		adult	M	C57BL/6J	skeletal muscle	tibialis anterior		15 weeks
E-GEOD-45577	05/24/12	GSM1109979_NUID-0000-0150-3207.cel	GSM1109979_NUID.0000.0150.3207.cel	glycerol		adult	M	C57BL/6J	skeletal muscle	tibialis anterior		15 weeks
E-GEOD-45577	05/24/12	GSM1109978_NUID-0000-0150-3250.cel	GSM1109978_NUID.0000.0150.3250.cel	glycerol		adult	M	C57BL/6J	skeletal muscle	tibialis anterior		15 weeks
E-GEOD-45577	05/24/12	GSM1109977_NUID-0000-0150-3243.cel	GSM1109977_NUID.0000.0150.3243.cel	glycerol		adult	M	C57BL/6J	skeletal muscle	tibialis anterior		15 weeks
E-GEOD-45577	05/24/12	GSM1109976_NUID-0000-0150-3240.cel	GSM1109976_NUID.0000.0150.3240.cel	glycerol		adult	M	C57BL/6J	skeletal muscle	tibialis anterior		15 weeks
E-GEOD-45577	05/24/12	GSM1109964_NUID-0000-0150-3239.cel	GSM1109964_NUID.0000.0150.3239.cel	glycerol		adult	M	C57BL/6J	skeletal muscle	tibialis anterior		12 weeks
E-GEOD-45577	05/24/12	GSM1109963_NUID-0000-0150-3232.cel	GSM1109963_NUID.0000.0150.3232.cel	glycerol		adult	M	C57BL/6J	skeletal muscle	tibialis anterior		12 weeks
E-GEOD-45577	05/24/12	GSM1109970_NUID-0000-0150-3237.cel	GSM1109970_NUID.0000.0150.3237.cel	glycerol		adult	M	C57BL/6J	skeletal muscle	tibialis anterior		13 weeks
E-GEOD-45577	05/24/12	GSM1109969_NUID-0000-0150-3230.cel	GSM1109969_NUID.0000.0150.3230.cel	glycerol		adult	M	C57BL/6J	skeletal muscle	tibialis anterior		13 weeks
E-GEOD-45577	05/24/12	GSM1109968_NUID-0000-0150-3228.cel	GSM1109968_NUID.0000.0150.3228.cel	glycerol		adult	M	C57BL/6J	skeletal muscle	tibialis anterior		13 weeks
E-GEOD-45577	05/24/12	GSM1109967_NUID-0000-0150-3216.cel	GSM1109967_NUID.0000.0150.3216.cel	glycerol		adult	M	C57BL/6J	skeletal muscle	tibialis anterior		13 weeks
E-GEOD-45577	05/24/12	GSM1109966_NUID-0000-0150-3211.cel	GSM1109966_NUID.0000.0150.3211.cel	glycerol		adult	M	C57BL/6J	skeletal muscle	tibialis anterior		13 weeks
E-GEOD-45577	05/24/12	GSM1109965_NUID-0000-0150-3198.cel	GSM1109965_NUID.0000.0150.3198.cel	glycerol		adult	M	C57BL/6J	skeletal muscle	tibialis anterior		13 weeks
E-GEOD-45577	05/24/12	GSM1109958_NUID-0000-0150-3223.cel	GSM1109958_NUID.0000.0150.3223.cel	normal		adult	M	C57BL/6J	skeletal muscle	tibialis anterior		12 weeks
E-GEOD-45577	05/24/12	GSM1109957_NUID-0000-0150-3220.cel	GSM1109957_NUID.0000.0150.3220.cel	normal		adult	M	C57BL/6J	skeletal muscle	tibialis anterior		12 weeks
E-GEOD-45577	05/24/12	GSM1109956_NUID-0000-0150-3213.cel	GSM1109956_NUID.0000.0150.3213.cel	normal		adult	M	C57BL/6J	skeletal muscle	tibialis anterior		12 weeks
E-GEOD-45577	05/24/12	GSM1109955_NUID-0000-0150-3212.cel	GSM1109955_NUID.0000.0150.3212.cel	normal		adult	M	C57BL/6J	skeletal muscle	tibialis anterior		12 weeks
E-GEOD-45577	05/24/12	GSM1109954_NUID-0000-0150-3210.cel	GSM1109954_NUID.0000.0150.3210.cel	normal		adult	M	C57BL/6J	skeletal muscle	tibialis anterior		12 weeks
E-GEOD-45854	09/30/11	GSM1116689_16hPT_of_pCI-neo_transfected_C2C12-8_Mouse430_2_.CEL	GSM1116689_16hPT_of_pCI.neo_transfected_C2C12.8_Mouse430_2_.CEL	normal	insertless vector control		F		myoblast	C2C12
E-GEOD-45854	09/30/11	GSM1116688_16hPT_of_pCI-neo_transfected_C2C12-7_Mouse430_2_.CEL	GSM1116688_16hPT_of_pCI.neo_transfected_C2C12.7_Mouse430_2_.CEL	normal	insertless vector control		F		myoblast	C2C12
E-GEOD-45854	09/23/11	GSM1116687_16hPT_of_pCIneo_transfected_C2C12-6_Mouse430_2_.CEL	GSM1116687_16hPT_of_pCIneo_transfected_C2C12.6_Mouse430_2_.CEL	normal	insertless vector control		F		myoblast	C2C12
E-GEOD-45854	09/23/11	GSM1116686_16hPT_of_pCIneo_transfected_C2C12-5_Mouse430_2_.CEL	GSM1116686_16hPT_of_pCIneo_transfected_C2C12.5_Mouse430_2_.CEL	normal	insertless vector control		F		myoblast	C2C12
E-GEOD-45854	09/30/11	GSM1116685_16hPT_of_pCI-DUX4_transfected_C2C12-8_Mouse430_2_.CEL	GSM1116685_16hPT_of_pCI.DUX4_transfected_C2C12.8_Mouse430_2_.CEL	ectopic expression of DUX4			F		myoblast	C2C12
E-GEOD-45854	09/30/11	GSM1116684_16hPT_of_pCI-DUX4_transfected_C2C12-7_Mouse430_2_.CEL	GSM1116684_16hPT_of_pCI.DUX4_transfected_C2C12.7_Mouse430_2_.CEL	ectopic expression of DUX4			F		myoblast	C2C12
E-GEOD-45854	09/23/11	GSM1116683_16hPT_of_pCI-DUX4_transfected_C2C12-6_Mouse430_2_.CEL	GSM1116683_16hPT_of_pCI.DUX4_transfected_C2C12.6_Mouse430_2_.CEL	ectopic expression of DUX4			F		myoblast	C2C12
E-GEOD-45854	09/23/11	GSM1116682_16hPT_of_pCI-DUX4_transfected_C2C12-5_Mouse430_2_.CEL	GSM1116682_16hPT_of_pCI.DUX4_transfected_C2C12.5_Mouse430_2_.CEL	ectopic expression of DUX4			F		myoblast	C2C12
E-GEOD-45968	06/05/12	GSM1120482_E14.5_Tongue_Wild_type_Control_5.CEL	GSM1120482_E14.5_Tongue_Wild_type_Control_5.CEL	normal		E14.5	M	C57BL/6J	skeletal muscle	tongue		E14.5
E-GEOD-45968	06/05/12	GSM1120481_E14.5_Tongue_Wild_type_Control_4.CEL	GSM1120481_E14.5_Tongue_Wild_type_Control_4.CEL	normal		E14.5	M	C57BL/6J	skeletal muscle	tongue		E14.5
E-GEOD-45968	06/05/12	GSM1120480_E14.5_Tongue_Wild_type_Control_3.CEL	GSM1120480_E14.5_Tongue_Wild_type_Control_3.CEL	normal		E14.5	F	C57BL/6J	skeletal muscle	tongue		E14.5
E-GEOD-45968	06/05/12	GSM1120479_E14.5_Tongue_Wnt1creTgfbr2FF_CKO_5.CEL	GSM1120479_E14.5_Tongue_Wnt1creTgfbr2FF_CKO_5.CEL	Tgfbr2 conditional Knockout		E14.5	F	C57BL/6J	skeletal muscle	tongue		E14.5
E-GEOD-45968	06/05/12	GSM1120478_E14.5_Tongue_Wnt1creTgfbr2FF_CKO_4.CEL	GSM1120478_E14.5_Tongue_Wnt1creTgfbr2FF_CKO_4.CEL	Tgfbr2 conditional Knockout		E14.5	M	C57BL/6J	skeletal muscle	tongue		E14.5
E-GEOD-45968	06/05/12	GSM1120477_E14.5_Tongue_Wnt1creTgfbr2FF_CKO_3.CEL	GSM1120477_E14.5_Tongue_Wnt1creTgfbr2FF_CKO_3.CEL	Tgfbr2 conditional Knockout		E14.5	F	C57BL/6J	skeletal muscle	tongue		E14.5
E-GEOD-47104	05/15/08	GSM1144809_KT-13B6D2F1old_5.14.08.CEL	GSM1144809_KT.13B6D2F1old_5.14.08.CEL	normal		old	F	C57BL/6J	satellite cells	Syn-4 satellite cells		90 weeks
E-GEOD-47104	05/15/08	GSM1144807_KT-11B6D2F1adult_5.14.08.CEL	GSM1144807_KT.11B6D2F1adult_5.14.08.CEL	normal		adult	F	C57BL/6J	satellite cells	Syn-4 satellite cells		18 weeks
E-GEOD-47898	08/27/08	GSM1162146_ko_sham_2.CEL	GSM1162146_ko_sham_2.CEL	Jun knockout		young	M	C57BL/6J x 129/Ola	heart			10 weeks
E-GEOD-47898	08/27/08	GSM1162145_ko_sham_1.CEL	GSM1162145_ko_sham_1.CEL	Jun knockout		young	M	C57BL/6J x 129/Ola	heart			10 weeks
E-GEOD-47898	08/27/08	GSM1162144_wt_sham_2.CEL	GSM1162144_wt_sham_2.CEL	normal		young	M	C57BL/6J x 129/Ola	heart			10 weeks
E-GEOD-47898	08/27/08	GSM1162143_wt_sham_1.CEL	GSM1162143_wt_sham_1.CEL	normal		young	M	C57BL/6J x 129/Ola	heart			10 weeks
E-GEOD-50821	07/06/06	GSM1230364_AGED_5.CEL	GSM1230364_AGED_5.CEL	normal		old	M	C57BL/6J	skeletal muscle precursor cells			96 weeks
E-GEOD-50821	07/06/06	GSM1230363_AGED_4.CEL	GSM1230363_AGED_4.CEL	normal		old	M	C57BL/6J	skeletal muscle precursor cells			96 weeks
E-GEOD-50821	07/06/06	GSM1230362_AGED_3.CEL	GSM1230362_AGED_3.CEL	normal		old	M	C57BL/6J	skeletal muscle precursor cells			96 weeks
E-GEOD-50821	06/02/06	GSM1230361_AGED_2.CEL	GSM1230361_AGED_2.CEL	normal		old	M	C57BL/6J	skeletal muscle precursor cells			96 weeks
E-GEOD-50821	06/02/06	GSM1230360_AGED_1.CEL	GSM1230360_AGED_1.CEL	normal		old	M	C57BL/6J	skeletal muscle precursor cells			96 weeks
E-GEOD-50821	06/02/06	GSM1230359_MIDDLE_AGED_4.CEL	GSM1230359_MIDDLE_AGED_4.CEL	normal		old	M	C57BL/6J	skeletal muscle precursor cells			48 weeks
E-GEOD-50821	06/02/06	GSM1230358_MIDDLE_AGED_3.CEL	GSM1230358_MIDDLE_AGED_3.CEL	normal		old	M	C57BL/6J	skeletal muscle precursor cells			48 weeks
E-GEOD-50821	06/02/06	GSM1230357_MIDDLE_AGED_2.CEL	GSM1230357_MIDDLE_AGED_2.CEL	normal		old	M	C57BL/6J	skeletal muscle precursor cells			48 weeks
E-GEOD-50821	07/06/06	GSM1230356_MIDDLE_AGED_1.CEL	GSM1230356_MIDDLE_AGED_1.CEL	normal		old	M	C57BL/6J	skeletal muscle precursor cells			48 weeks
E-GEOD-50821	07/06/06	GSM1230355_YOUNG_5.CEL	GSM1230355_YOUNG_5.CEL	normal		young	M	C57BL/6J	skeletal muscle precursor cells			8 weeks
E-GEOD-50821	06/02/06	GSM1230354_YOUNG_4.CEL	GSM1230354_YOUNG_4.CEL	normal		young	M	C57BL/6J	skeletal muscle precursor cells			8 weeks
E-GEOD-50821	06/02/06	GSM1230353_YOUNG_3.CEL	GSM1230353_YOUNG_3.CEL	normal		young	M	C57BL/6J	skeletal muscle precursor cells			8 weeks
E-GEOD-50821	07/06/06	GSM1230352_YOUNG_2.CEL	GSM1230352_YOUNG_2.CEL	normal		young	M	C57BL/6J	skeletal muscle precursor cells			8 weeks
E-GEOD-50821	06/02/06	GSM1230351_YOUNG_1.CEL	GSM1230351_YOUNG_1.CEL	normal		young	M	C57BL/6J	skeletal muscle precursor cells			8 weeks
E-GEOD-52192	02/22/08	GSM1260952_E17.5_C.CEL	GSM1260952_E17.5_C.CEL	normal		E17.5	F		satellite cells			E17.5
E-GEOD-52192	12/13/07	GSM1260951_E17.5_B.CEL	GSM1260951_E17.5_B.CEL	normal		E17.5	M		satellite cells			E17.5
E-GEOD-52192	12/13/07	GSM1260950_E17.5_A.CEL	GSM1260950_E17.5_A.CEL	normal		E17.5	M		satellite cells			E17.5
E-GEOD-52192	02/22/08	GSM1260949_E12.5_C.CEL	GSM1260949_E12.5_C.CEL	normal		E12.5	F		satellite cells			E12.5
E-GEOD-52192	12/14/07	GSM1260948_E12.5_B.CEL	GSM1260948_E12.5_B.CEL	normal		E12.5	M		satellite cells			E12.5
E-GEOD-52192	12/14/07	GSM1260947_E12.5_A.CEL	GSM1260947_E12.5_A.CEL	normal		E12.5	M		satellite cells			E12.5
E-GEOD-52550	05/10/11	GSM1269630_BS2011051064.CEL	GSM1269630_BS2011051064.CEL	PGC-1a knockout		old	M		skeletal muscle	gastrocnemius		96 weeks
E-GEOD-52550	05/10/11	GSM1269629_BS2011051063.CEL	GSM1269629_BS2011051063.CEL	PGC-1a knockout		old	M		skeletal muscle	gastrocnemius		96 weeks
E-GEOD-52550	05/10/11	GSM1269628_BS2011051062.CEL	GSM1269628_BS2011051062.CEL	PGC-1a knockout		old	M		skeletal muscle	gastrocnemius		96 weeks
E-GEOD-52550	05/10/11	GSM1269627_BS2011051061.CEL	GSM1269627_BS2011051061.CEL	normal		old	M		skeletal muscle	gastrocnemius		96 weeks
E-GEOD-52550	05/10/11	GSM1269626_BS2011051060.CEL	GSM1269626_BS2011051060.CEL	normal		old	M		skeletal muscle	gastrocnemius		96 weeks
E-GEOD-52550	05/10/11	GSM1269625_BS2011051059.CEL	GSM1269625_BS2011051059.CEL	normal		old	M		skeletal muscle	gastrocnemius		96 weeks
E-GEOD-52550	05/10/11	GSM1269624_BS2011051058.CEL	GSM1269624_BS2011051058.CEL	PGC-1a knockout		young	M		skeletal muscle	gastrocnemius		10 weeks
E-GEOD-52550	05/10/11	GSM1269623_BS2011051057.CEL	GSM1269623_BS2011051057.CEL	PGC-1a knockout		young	M		skeletal muscle	gastrocnemius		10 weeks
E-GEOD-52550	05/10/11	GSM1269622_BS2011051056.CEL	GSM1269622_BS2011051056.CEL	PGC-1a knockout		young	M		skeletal muscle	gastrocnemius		10 weeks
E-GEOD-52550	05/10/11	GSM1269621_BS2011051055.CEL	GSM1269621_BS2011051055.CEL	normal		young	M		skeletal muscle	gastrocnemius		10 weeks
E-GEOD-52550	05/12/11	GSM1269620_BS2011051054_2.CEL	GSM1269620_BS2011051054_2.CEL	normal		young	M		skeletal muscle	gastrocnemius		10 weeks
E-GEOD-52550	05/10/11	GSM1269619_BS2011051053.CEL	GSM1269619_BS2011051053.CEL	normal		young	M		skeletal muscle	gastrocnemius		10 weeks
E-GEOD-52597	08/11/10	GSM1272345_TD3_081110_Mouse430_2_.CEL	GSM1272345_TD3_081110_Mouse430_2_.CEL	tamoxifen treatment, 1 week post surgery		adult	M	Pax7-DTA	skeletal muscle	gastrocnemius		17 weeks
E-GEOD-52597	08/11/10	GSM1272344_TA3_081110_Mouse430_2_.CEL	GSM1272344_TA3_081110_Mouse430_2_.CEL	tamoxifen treatment, 1 week post surgery		adult	M	Pax7-DTA	skeletal muscle	gastrocnemius		17 weeks
E-GEOD-52597	08/11/10	GSM1272343_TC3_081110_Mouse430_2_.CEL	GSM1272343_TC3_081110_Mouse430_2_.CEL	tamoxifen treatment, 1 week post surgery		adult	F	Pax7-DTA	skeletal muscle	gastrocnemius		17 weeks
E-GEOD-52597	08/11/10	GSM1272342_VD3_081110_Mouse430_2_.CEL	GSM1272342_VD3_081110_Mouse430_2_.CEL	vehicle treatment, 1 week post surgery		adult	M	Pax7-DTA	skeletal muscle	gastrocnemius		17 weeks
E-GEOD-52597	08/11/10	GSM1272341_VC3_081110_Mouse430_2_.CEL	GSM1272341_VC3_081110_Mouse430_2_.CEL	vehicle treatment, 1 week post surgery		adult	F	Pax7-DTA	skeletal muscle	gastrocnemius		17 weeks
E-GEOD-52597	08/11/10	GSM1272340_TD4_081110_Mouse430_2_.CEL	GSM1272340_TD4_081110_Mouse430_2_.CEL	tamoxifen treatment, 1 week post surgery		adult	M	Pax7-DTA	skeletal muscle	gastrocnemius		16 weeks
E-GEOD-52597	08/11/10	GSM1272339_VD4_081110_Mouse430_2_.CEL	GSM1272339_VD4_081110_Mouse430_2_.CEL	vehicle treatment, 1 week post surgery		adult	M	Pax7-DTA	skeletal muscle	gastrocnemius		16 weeks
E-GEOD-52667	10/08/09	GSM1273851_EXP_STARVED_KO.CEL	GSM1273851_EXP_STARVED_KO.CEL	FoxO 1 2 3 knockout	starved diet		M		skeletal muscle	gastrocnemius
E-GEOD-52667	10/08/09	GSM1273850_EXP_FED_KO.CEL	GSM1273850_EXP_FED_KO.CEL	FoxO 1 2 3 knockout			M		skeletal muscle	gastrocnemius
E-GEOD-52667	10/08/09	GSM1273849_EXP_STARVED_WT.CEL	GSM1273849_EXP_STARVED_WT.CEL	starved diet			M		skeletal muscle	gastrocnemius
E-GEOD-52667	10/08/09	GSM1273848_EXP_FED_WT.CEL	GSM1273848_EXP_FED_WT.CEL	normal			M		skeletal muscle	gastrocnemius
E-GEOD-56286	01/25/08	GSM1358359_A8023_tnf-a_des-_3.CEL	GSM1358359_A8023_tnf.a_des._3.CEL	TNFaDes knockout		adult	M	129/SV x C57BL/6J	heart			12 weeks
E-GEOD-56286	01/25/08	GSM1358358_A8021_tnf-a_des-_2.CEL	GSM1358358_A8021_tnf.a_des._2.CEL	TNFaDes knockout		adult	M	129/SV x C57BL/6J	heart			12 weeks
E-GEOD-56286	01/25/08	GSM1358357_A8019_tnf-a_des-_1.CEL	GSM1358357_A8019_tnf.a_des._1.CEL	TNFaDes knockout		adult	M	129/SV x C57BL/6J	heart			12 weeks
E-GEOD-56286	09/22/05	GSM1358356_A5229_dp_3.CEL	GSM1358356_A5229_dp_3.CEL	Des knockout		adult	M	129/SV	heart			12 weeks
E-GEOD-56286	09/22/05	GSM1358355_A5228_dp_2.CEL	GSM1358355_A5228_dp_2.CEL	Des knockout		adult	M	129/SV	heart			12 weeks
E-GEOD-56286	09/09/05	GSM1358354_A5198_dp.CEL	GSM1358354_A5198_dp.CEL	Des knockout		adult	M	129/SV	heart			12 weeks
E-GEOD-5841	08/12/05	GSM135761.CEL	GSM135761.CEL	normal		E11.5	M	129/SvEv	heart			E11.5
E-GEOD-5841	08/12/05	GSM135760.CEL	GSM135760.CEL	normal		E11.5	F	129/SvEv	heart			E11.5
E-GEOD-5841	08/12/05	GSM135759.CEL	GSM135759.CEL	normal		E11.5	F	129/SvEv	heart			E11.5
E-GEOD-5841	08/12/05	GSM135758.CEL	GSM135758.CEL	skNAC knockout		E11.5	F	129/SvEv	heart			E11.5
E-GEOD-5841	08/12/05	GSM135757.CEL	GSM135757.CEL	skNAC knockout		E11.5	F	129/SvEv	heart			E11.5
E-GEOD-5841	08/12/05	GSM135756.CEL	GSM135756.CEL	skNAC knockout		E11.5	F	129/SvEv	heart			E11.5
E-GEOD-6210	06/22/04	GSM143413.CEL	GSM143413.CEL	PGC-1beta mutant		young	M	C57BL/6J	skeletal muscle	quadriceps		11 weeks
E-GEOD-6210	06/22/04	GSM143415.CEL	GSM143415.CEL	PGC-1beta mutant		young	M	C57BL/6J	skeletal muscle	quadriceps		11 weeks
E-GEOD-6210	06/22/04	GSM143414.CEL	GSM143414.CEL	PGC-1beta mutant		young	M	C57BL/6J	skeletal muscle	quadriceps		11 weeks
E-GEOD-6210	06/22/04	GSM143411.CEL	GSM143411.CEL	normal		young	M	C57BL/6J	skeletal muscle	quadriceps		11 weeks
E-GEOD-6210	06/22/04	GSM143409.CEL	GSM143409.CEL	normal		young	M	C57BL/6J	skeletal muscle	quadriceps		11 weeks
E-GEOD-6210	06/22/04	GSM143412.CEL	GSM143412.CEL	normal		young	M	C57BL/6J	skeletal muscle	quadriceps		11 weeks
E-GEOD-6397	08/05/04	GSM147506.CEL	GSM147506.CEL	Lmna H222P heterozygous mutant		young	M	C57BL/6J	heart	left ventricle		10 weeks
E-GEOD-6397	08/05/04	GSM147507.CEL	GSM147507.CEL	Lmna H222P heterozygous mutant		young	M	C57BL/6J	heart	left ventricle		10 weeks
E-GEOD-6397	08/05/04	GSM147509.CEL	GSM147509.CEL	Lmna H222P heterozygous mutant		young	M	C57BL/6J	heart	left ventricle		10 weeks
E-GEOD-6397	08/05/04	GSM147510.CEL	GSM147510.CEL	Lmna H222P heterozygous mutant		young	M	C57BL/6J	heart	left ventricle		10 weeks
E-GEOD-6397	08/05/04	GSM147511.CEL	GSM147511.CEL	Lmna H222P heterozygous mutant		young	M	C57BL/6J	heart	left ventricle		10 weeks
E-GEOD-6397	08/05/04	GSM147512.CEL	GSM147512.CEL	Lmna H222P heterozygous mutant		young	M	C57BL/6J	heart	left ventricle		10 weeks
E-GEOD-6398	08/05/04	GSM147514.CEL	GSM147514.CEL	Lmna H222P homozygous mutant		young	M	C57BL/6J	heart	left ventricle		10 weeks
E-GEOD-6398	08/05/04	GSM147515.CEL	GSM147515.CEL	Lmna H222P homozygous mutant		young	M	C57BL/6J	heart	left ventricle		10 weeks
E-GEOD-6398	08/04/04	GSM147517.CEL	GSM147517.CEL	Lmna H222P homozygous mutant		young	M	C57BL/6J	heart	left ventricle		10 weeks
E-GEOD-6398	08/04/04	GSM147518.CEL	GSM147518.CEL	Lmna H222P homozygous mutant		young	M	C57BL/6J	heart	left ventricle		10 weeks
E-GEOD-6398	08/04/04	GSM147519.CEL	GSM147519.CEL	Lmna H222P homozygous mutant		young	M	C57BL/6J	heart	left ventricle		10 weeks
E-GEOD-6399	06/17/04	GSM147451.CEL	GSM147451.CEL	normal		young	M	C57BL/6J	heart	left ventricle		10 weeks
E-GEOD-6399	06/17/04	GSM147452.CEL	GSM147452.CEL	normal		young	M	C57BL/6J	heart	left ventricle		10 weeks
E-GEOD-6399	06/17/04	GSM147459.CEL	GSM147459.CEL	normal		young	M	C57BL/6J	heart	left ventricle		10 weeks
E-GEOD-6399	06/17/04	GSM147460.CEL	GSM147460.CEL	normal		young	M	C57BL/6J	heart	left ventricle		10 weeks
E-GEOD-6399	06/17/04	GSM147461.CEL	GSM147461.CEL	normal		young	M	C57BL/6J	heart	left ventricle		10 weeks
E-GEOD-6399	07/09/04	GSM147462.CEL	GSM147462.CEL	normal		young	M	C57BL/6J	heart	left ventricle		10 weeks
E-GEOD-6399	07/09/04	GSM147463.CEL	GSM147463.CEL	normal		young	M	C57BL/6J	heart	left ventricle		10 weeks
E-GEOD-6399	07/09/04	GSM147465.CEL	GSM147465.CEL	normal		young	M	C57BL/6J	heart	left ventricle		10 weeks
E-GEOD-6399	06/17/04	GSM147466.CEL	GSM147466.CEL	Emd knockout		young	M	C57BL/6J	heart	left ventricle		10 weeks
E-GEOD-6399	06/17/04	GSM147467.CEL	GSM147467.CEL	Emd knockout		young	M	C57BL/6J	heart	left ventricle		10 weeks
E-GEOD-6399	06/17/04	GSM147468.CEL	GSM147468.CEL	Emd knockout		young	M	C57BL/6J	heart	left ventricle		10 weeks
E-GEOD-6399	07/09/04	GSM147469.CEL	GSM147469.CEL	Emd knockout		young	M	C57BL/6J	heart	left ventricle		10 weeks
E-GEOD-6399	07/09/04	GSM147481.CEL	GSM147481.CEL	Emd knockout		young	M	C57BL/6J	heart	left ventricle		10 weeks
E-GEOD-6399	07/09/04	GSM147493.CEL	GSM147493.CEL	Emd knockout		young	M	C57BL/6J	heart	left ventricle		10 weeks
E-GEOD-6461	07/14/06	GSM148509.CEL	GSM148509.CEL	normal			F		skeletal muscle	quadriceps
E-GEOD-6461	07/14/06	GSM148510.CEL	GSM148510.CEL	normal			F		skeletal muscle	quadriceps
E-GEOD-6461	07/14/06	GSM148507.CEL	GSM148507.CEL	normal			F		skeletal muscle	quadriceps
E-GEOD-6461	07/14/06	GSM148508.CEL	GSM148508.CEL	normal			F		skeletal muscle	intercostal
E-GEOD-64868	07/03/13	GSM1581861_EA1119_04.CEL	GSM1581861_EA1119_04.CEL	normal		young	F	C57BL/6J	heart			1 weeks
E-GEOD-64868	07/03/13	GSM1581860_EA1119_03.CEL	GSM1581860_EA1119_03.CEL	MG56 knockout		young	F	C57BL/6J	heart			1 weeks
E-GEOD-64868	07/03/13	GSM1581859_EA1119_02.CEL	GSM1581859_EA1119_02.CEL	normal		young	F	C57BL/6J	skeletal muscle	tibialis anterior		1 weeks
E-GEOD-64868	07/03/13	GSM1581858_EA1119_01.CEL	GSM1581858_EA1119_01.CEL	MG56 knockout		young	F	C57BL/6J	skeletal muscle	tibialis anterior		1 weeks
E-GEOD-65927	11/21/06	GSM1611274_P12_D.CEL	GSM1611274_P12_D.CEL	Pax3GFP/+		young	M	C57BL/6J	skeletal muscle	trunk muscles and satellite cells		2 weeks
E-GEOD-65927	11/21/06	GSM1611273_P12_C.CEL	GSM1611273_P12_C.CEL	Pax3GFP/+		young	M	C57BL/6J	skeletal muscle	trunk muscles and satellite cells		2 weeks
E-GEOD-65927	08/31/06	GSM1611272_P12_B.CEL	GSM1611272_P12_B.CEL	Pax3GFP/+		young	M	C57BL/6J	skeletal muscle	trunk muscles and satellite cells		2 weeks
E-GEOD-65927	08/31/06	GSM1611271_P12_A.CEL	GSM1611271_P12_A.CEL	Pax3GFP/+		young	M	C57BL/6J	skeletal muscle	trunk muscles and satellite cells		2 weeks
E-GEOD-65927	11/21/06	GSM1611270_P1_D.CEL	GSM1611270_P1_D.CEL	Pax3GFP/+		young	M	C57BL/6J	skeletal muscle	trunk muscles and satellite cells		0 weeks
E-GEOD-65927	11/21/06	GSM1611269_P1_C.CEL	GSM1611269_P1_C.CEL	Pax3GFP/+		young	M	C57BL/6J	skeletal muscle	trunk muscles and satellite cells		0 weeks
E-GEOD-65927	08/25/06	GSM1611268_P1_B.CEL	GSM1611268_P1_B.CEL	Pax3GFP/+		young	M	C57BL/6J	skeletal muscle	trunk muscles and satellite cells		0 weeks
E-GEOD-65927	08/25/06	GSM1611267_P1_A.CEL	GSM1611267_P1_A.CEL	Pax3GFP/+		young	M	C57BL/6J	skeletal muscle	trunk muscles and satellite cells		0 weeks
E-GEOD-6686	12/06/05	GSM154212.CEL	GSM154212.CEL	normal		young	F	C57BL/6J	skeletal muscle	tibialis anterior		7 weeks
E-GEOD-6686	06/09/06	GSM154215.CEL	GSM154215.CEL	normal		young	F	C57BL/6J	skeletal muscle	tibialis anterior		7 weeks
E-GEOD-6686	06/09/06	GSM154216.CEL	GSM154216.CEL	normal		young	F	C57BL/6J	skeletal muscle	tibialis anterior		7 weeks
E-GEOD-6686	01/18/06	GSM154218.CEL	GSM154218.CEL	DNA GFP		young	F	C57BL/6J	skeletal muscle	tibialis anterior		10 weeks
E-GEOD-6686	01/18/06	GSM154226.CEL	GSM154226.CEL	DNA GFP		young	F	C57BL/6J	skeletal muscle	tibialis anterior		7 weeks
E-GEOD-6686	11/29/05	GSM154222.CEL	GSM154222.CEL	DNA GFP		young	F	C57BL/6J	skeletal muscle	tibialis anterior		7 weeks
E-GEOD-6686	01/18/06	GSM154230.CEL	GSM154230.CEL	DNA+EV GFP		young	F	C57BL/6J	skeletal muscle	tibialis anterior		10 weeks
E-GEOD-6686	01/18/06	GSM154235.CEL	GSM154235.CEL	DNA+EV GFP		young	F	C57BL/6J	skeletal muscle	tibialis anterior		7 weeks
E-GEOD-6686	09/27/05	GSM154233.CEL	GSM154233.CEL	DNA+EV GFP		young	F	C57BL/6J	skeletal muscle	tibialis anterior		7 weeks
E-GEOD-6686	10/06/05	GSM154234.CEL	GSM154234.CEL	DNA+EV GFP		young	F	C57BL/6J	skeletal muscle	tibialis anterior		7 weeks
E-GEOD-6686	11/29/05	GSM154236.CEL	GSM154236.CEL	EV GFP		young	F	C57BL/6J	skeletal muscle	tibialis anterior		10 weeks
E-GEOD-6686	01/18/06	GSM154238.CEL	GSM154238.CEL	EV GFP		young	F	C57BL/6J	skeletal muscle	tibialis anterior		7 weeks
E-GEOD-6686	12/06/05	GSM154237.CEL	GSM154237.CEL	EV GFP		young	F	C57BL/6J	skeletal muscle	tibialis anterior		7 weeks
E-GEOD-66924	06/06/13	GSM1634414_130606-130741A_control_Mouse430_2_.CEL	GSM1634414_130606.130741A_control_Mouse430_2_.CEL	normal			F		myoblast	C2C12
E-GEOD-66924	06/06/13	GSM1634413_130606-130741A_case_Mouse430_2_.CEL	GSM1634413_130606.130741A_case_Mouse430_2_.CEL	Lrrfip1a depleting			F		myoblast	C2C12
E-GEOD-67780	02/26/08	GSM1655690_RM2008022612.CEL	GSM1655690_RM2008022612.CEL	SIRT6 knockout			F		skeletal muscle
E-GEOD-67780	02/26/08	GSM1655689_RM2008022611.CEL	GSM1655689_RM2008022611.CEL	SIRT6 knockout			F		skeletal muscle
E-GEOD-67780	02/26/08	GSM1655688_RM2008022610.CEL	GSM1655688_RM2008022610.CEL	SIRT6 knockout			F		skeletal muscle
E-GEOD-67780	02/26/08	GSM1655687_RM2008022609.CEL	GSM1655687_RM2008022609.CEL	normal			M		skeletal muscle
E-GEOD-67780	02/26/08	GSM1655686_RM2008022608.CEL	GSM1655686_RM2008022608.CEL	normal			M		skeletal muscle
E-GEOD-67780	02/26/08	GSM1655685_RM2008022607.CEL	GSM1655685_RM2008022607.CEL	normal			M		skeletal muscle
E-GEOD-68675	03/03/10	GSM1678890_2211_4701_27481_71-G-P_Mouse430+2.CEL	GSM1678890_2211_4701_27481_71.G.P_Mouse430.2.CEL	Tfr1 knockout		young	M	C57BL/6J x 129/SvEv	skeletal muscle	gastrocnemius		1 weeks
E-GEOD-68675	03/03/10	GSM1678889_2211_4701_27480_60-G-P_Mouse430+2.CEL	GSM1678889_2211_4701_27480_60.G.P_Mouse430.2.CEL	Tfr1 knockout		young	M	C57BL/6J x 129/SvEv	skeletal muscle	gastrocnemius		1 weeks
E-GEOD-68675	03/03/10	GSM1678886_2211_4701_27477_41-G-P_Mouse430+2.CEL	GSM1678886_2211_4701_27477_41.G.P_Mouse430.2.CEL	Tfr1 knockout		young	M	C57BL/6J x 129/SvEv	skeletal muscle	gastrocnemius		1 weeks
E-GEOD-68675	03/03/10	GSM1678885_2211_4701_27476_40-G-P_Mouse430+2.CEL	GSM1678885_2211_4701_27476_40.G.P_Mouse430.2.CEL	Tfr1 knockout		young	M	C57BL/6J x 129/SvEv	skeletal muscle	gastrocnemius		1 weeks
E-GEOD-68675	09/03/10	GSM1678884_2211_6429_31027_215-SK-Muscle_Mouse430+2.CEL	GSM1678884_2211_6429_31027_215.SK.Muscle_Mouse430.2.CEL	Tfr1 knockout		young	M	C57BL/6J x 129/SvEv	skeletal muscle	gastrocnemius		1 weeks
E-GEOD-68675	09/03/10	GSM1678883_2211_6429_31026_214-SK-Muscle_Mouse430+2.CEL	GSM1678883_2211_6429_31026_214.SK.Muscle_Mouse430.2.CEL	Tfr1 knockout		young	M	C57BL/6J x 129/SvEv	skeletal muscle	gastrocnemius		1 weeks
E-GEOD-68675	09/03/10	GSM1678880_2211_6429_31023_206-SK-Muscle_Mouse430+2.CEL	GSM1678880_2211_6429_31023_206.SK.Muscle_Mouse430.2.CEL	Tfr1 knockout		young	M	C57BL/6J x 129/SvEv	skeletal muscle	gastrocnemius		1 weeks
E-GEOD-68675	03/03/10	GSM1678891_2211_4701_27482_73-G-P_Mouse430+2.CEL	GSM1678891_2211_4701_27482_73.G.P_Mouse430.2.CEL	normal		young	M	C57BL/6J x 129/SvEv	skeletal muscle	gastrocnemius		1 weeks
E-GEOD-68675	03/03/10	GSM1678888_2211_4701_27479_57-G-P_Mouse430+2.CEL	GSM1678888_2211_4701_27479_57.G.P_Mouse430.2.CEL	normal		young	M	C57BL/6J x 129/SvEv	skeletal muscle	gastrocnemius		1 weeks
E-GEOD-68675	03/03/10	GSM1678887_2211_4701_27478_52-G-P_Mouse430+2.CEL	GSM1678887_2211_4701_27478_52.G.P_Mouse430.2.CEL	normal		young	M	C57BL/6J x 129/SvEv	skeletal muscle	gastrocnemius		1 weeks
E-GEOD-68675	09/03/10	GSM1678882_2211_6429_31025_213-SK-Muscle_Mouse430+2.CEL	GSM1678882_2211_6429_31025_213.SK.Muscle_Mouse430.2.CEL	normal		young	M	C57BL/6J x 129/SvEv	skeletal muscle	gastrocnemius		1 weeks
E-GEOD-68675	09/03/10	GSM1678881_2211_6429_31024_207-SK-Muscle_Mouse430+2.CEL	GSM1678881_2211_6429_31024_207.SK.Muscle_Mouse430.2.CEL	normal		young	M	C57BL/6J x 129/SvEv	skeletal muscle	gastrocnemius		1 weeks
E-GEOD-68675	09/03/10	GSM1678879_2211_6429_31022_205-SK-Muscle_Mouse430+2.CEL	GSM1678879_2211_6429_31022_205.SK.Muscle_Mouse430.2.CEL	normal		young	M	C57BL/6J x 129/SvEv	skeletal muscle	gastrocnemius		1 weeks
E-GEOD-68745	09/03/10	GSM1680425_2211_6429_31044_290-Heart_Mouse430+2.CEL	GSM1680425_2211_6429_31044_290.Heart_Mouse430.2.CEL	Tfr1 knockout		young	M	C57BL/6J x 129/SvEv	heart	cardiomyocyte		2 weeks
E-GEOD-68745	09/03/10	GSM1680423_2211_6429_31042_265-Heart_Mouse430+2.CEL	GSM1680423_2211_6429_31042_265.Heart_Mouse430.2.CEL	Tfr1 knockout		young	M	C57BL/6J x 129/SvEv	heart	cardiomyocyte		2 weeks
E-GEOD-68745	09/03/10	GSM1680420_2211_6429_31039_229-Heart_Mouse430+2.CEL	GSM1680420_2211_6429_31039_229.Heart_Mouse430.2.CEL	Tfr1 knockout		young	M	C57BL/6J x 129/SvEv	heart	cardiomyocyte		2 weeks
E-GEOD-68745	09/03/10	GSM1680419_2211_6429_31038_228-Heart_Mouse430+2.CEL	GSM1680419_2211_6429_31038_228.Heart_Mouse430.2.CEL	Tfr1 knockout		young	M	C57BL/6J x 129/SvEv	heart	cardiomyocyte		2 weeks
E-GEOD-68745	09/03/10	GSM1680426_2211_6429_31045_291-Heart_Mouse430+2.CEL	GSM1680426_2211_6429_31045_291.Heart_Mouse430.2.CEL	normal		young	M	C57BL/6J x 129/SvEv	heart	cardiomyocyte		2 weeks
E-GEOD-68745	09/03/10	GSM1680424_2211_6429_31043_268-Heart_Mouse430+2.CEL	GSM1680424_2211_6429_31043_268.Heart_Mouse430.2.CEL	normal		young	M	C57BL/6J x 129/SvEv	heart	cardiomyocyte		2 weeks
E-GEOD-68745	09/03/10	GSM1680422_2211_6429_31041_233-Heart_Mouse430+2.CEL	GSM1680422_2211_6429_31041_233.Heart_Mouse430.2.CEL	normal		young	M	C57BL/6J x 129/SvEv	heart	cardiomyocyte		2 weeks
E-GEOD-68745	09/03/10	GSM1680421_2211_6429_31040_230-Heart_Mouse430+2.CEL	GSM1680421_2211_6429_31040_230.Heart_Mouse430.2.CEL	normal		young	M	C57BL/6J x 129/SvEv	heart	cardiomyocyte		2 weeks
E-GEOD-68745	08/03/11	GSM1680418_2898_9055_35889_629_Mouse430+2.CEL	GSM1680418_2898_9055_35889_629_Mouse430.2.CEL	Tfr1 knockout		young	M	C57BL/6J x 129/SvEv	heart	cardiomyocyte		1 weeks
E-GEOD-68745	08/03/11	GSM1680417_2898_9055_35888_625_Mouse430+2.CEL	GSM1680417_2898_9055_35888_625_Mouse430.2.CEL	Tfr1 knockout		young	M	C57BL/6J x 129/SvEv	heart	cardiomyocyte		1 weeks
E-GEOD-68745	08/03/11	GSM1680416_2898_9055_35887_567_Mouse430+2.CEL	GSM1680416_2898_9055_35887_567_Mouse430.2.CEL	Tfr1 knockout		young	M	C57BL/6J x 129/SvEv	heart	cardiomyocyte		1 weeks
E-GEOD-68745	08/03/11	GSM1680415_2898_9055_35886_564_Mouse430+2.CEL	GSM1680415_2898_9055_35886_564_Mouse430.2.CEL	Tfr1 knockout		young	M	C57BL/6J x 129/SvEv	heart	cardiomyocyte		1 weeks
E-GEOD-68745	08/03/11	GSM1680414_2898_9055_35885_628_Mouse430+2.CEL	GSM1680414_2898_9055_35885_628_Mouse430.2.CEL	normal		young	M	C57BL/6J x 129/SvEv	heart	cardiomyocyte		1 weeks
E-GEOD-68745	08/03/11	GSM1680413_2898_9055_35884_600_Mouse430+2.CEL	GSM1680413_2898_9055_35884_600_Mouse430.2.CEL	normal		young	M	C57BL/6J x 129/SvEv	heart	cardiomyocyte		1 weeks
E-GEOD-68745	08/03/11	GSM1680412_2898_9055_35883_589_Mouse430+2.CEL	GSM1680412_2898_9055_35883_589_Mouse430.2.CEL	normal		young	M	C57BL/6J x 129/SvEv	heart	cardiomyocyte		1 weeks
E-GEOD-68745	08/03/11	GSM1680411_2898_9055_35882_568_Mouse430+2.CEL	GSM1680411_2898_9055_35882_568_Mouse430.2.CEL	normal		young	M	C57BL/6J x 129/SvEv	heart	cardiomyocyte		1 weeks
E-GEOD-68842	08/07/12	GSM1683463_LncMyoD_sh_3.cel	GSM1683463_LncMyoD_sh_3.cel	LynMyoD shRNA treatment		young	F		myoblast			3 weeks
E-GEOD-68842	08/07/12	GSM1683462_LncMyoD_sh_2.cel	GSM1683462_LncMyoD_sh_2.cel	LynMyoD shRNA treatment		young	F		myoblast			3 weeks
E-GEOD-68842	08/07/12	GSM1683461_LncMyoD_sh_1.cel	GSM1683461_LncMyoD_sh_1.cel	LynMyoD shRNA treatment		young	F		myoblast			3 weeks
E-GEOD-68842	08/07/12	GSM1683460_ctrl_3.cel	GSM1683460_ctrl_3.cel	normal		young	F		myoblast			3 weeks
E-GEOD-68842	08/07/12	GSM1683459_ctrl_2.cel	GSM1683459_ctrl_2.cel	normal		young	F		myoblast			3 weeks
E-GEOD-68842	08/07/12	GSM1683458_ctrl_1.cel	GSM1683458_ctrl_1.cel	normal		young	F		myoblast			3 weeks
E-GEOD-7012	06/10/05	GSM161876.CEL	GSM161876.CEL	normal		0	F		myoblast	C2C12		0
E-GEOD-7012	08/02/05	GSM161882.CEL	GSM161882.CEL			0.5 hr after low-serum synchronization	F		myoblast	C2C12		0.5 hr after low-serum synchronization
E-GEOD-7012	08/02/05	GSM161889.CEL	GSM161889.CEL			1.0 hr after low-serum synchronization	F		myoblast	C2C12		1.0 hr after low-serum synchronization
E-GEOD-7012	08/02/05	GSM161890.CEL	GSM161890.CEL			1.5 hr after low-serum synchronization	F		myoblast	C2C12		1.5 hr after low-serum synchronization
E-GEOD-7012	08/02/05	GSM161891.CEL	GSM161891.CEL			2.0 hr after low-serum synchronization	F		myoblast	C2C12		2.0 hr after low-serum synchronization
E-GEOD-7012	10/05/05	GSM161905.CEL	GSM161905.CEL			2.5 hr after low-serum synchronization	F		myoblast	C2C12		2.5 hr after low-serum synchronization
E-GEOD-7012	10/05/05	GSM161906.CEL	GSM161906.CEL			3.0 hr after low-serum synchronization	F		myoblast	C2C12		3.0 hr after low-serum synchronization
E-GEOD-7012	10/05/05	GSM161907.CEL	GSM161907.CEL			4 hr after low-serum synchronization	F		myoblast	C2C12		4 hr after low-serum synchronization
E-GEOD-7012	10/13/05	GSM161908.CEL	GSM161908.CEL			4.5 hr after low-serum synchronization	F		myoblast	C2C12		4.5 hr after low-serum synchronization
E-GEOD-7012	10/13/05	GSM161909.CEL	GSM161909.CEL			5.0 hr after low-serum synchronization	F		myoblast	C2C12		5.0 hr after low-serum synchronization
E-GEOD-7012	10/13/05	GSM161910.CEL	GSM161910.CEL			5.5 hr after low-serum synchronization	F		myoblast	C2C12		5.5 hr after low-serum synchronization
E-GEOD-7012	03/30/06	GSM161911.CEL	GSM161911.CEL			6 hr after low-serum synchronization	F		myoblast	C2C12		6 hr after low-serum synchronization
E-GEOD-7012	10/05/05	GSM161912.CEL	GSM161912.CEL			3.5 hr after low-serum synchronization	F		myoblast	C2C12		3.5 hr after low-serum synchronization
E-GEOD-70489	10/28/10	GSM1783358_Jos5065.CEL	GSM1783358_Jos5065.CEL	Overexpression Tbx15			F		cell lines	C2C12
E-GEOD-70489	10/28/10	GSM1783357_Jos5064.CEL	GSM1783357_Jos5064.CEL	Overexpression Tbx15			F		cell lines	C2C12
E-GEOD-70489	10/28/10	GSM1783356_Jos5063.CEL	GSM1783356_Jos5063.CEL	Overexpression Tbx15			F		cell lines	C2C12
E-GEOD-70489	10/28/10	GSM1783355_Jos5062.CEL	GSM1783355_Jos5062.CEL	empty-pBABE vector			F		cell lines	C2C12
E-GEOD-70489	10/28/10	GSM1783354_Jos5061.CEL	GSM1783354_Jos5061.CEL	empty-pBABE vector			F		cell lines	C2C12
E-GEOD-70489	10/28/10	GSM1783353_Jos5060.CEL	GSM1783353_Jos5060.CEL	empty-pBABE vector			F		cell lines	C2C12
E-GEOD-70489	10/28/10	GSM1783352_Jos5059.CEL	GSM1783352_Jos5059.CEL	normal			F		cell lines	C2C12
E-GEOD-70489	10/28/10	GSM1783351_Jos5058.CEL	GSM1783351_Jos5058.CEL	normal			F		cell lines	C2C12
E-GEOD-70489	10/28/10	GSM1783350_Jos5057.CEL	GSM1783350_Jos5057.CEL	normal			F		cell lines	C2C12
E-GEOD-70489	10/28/10	GSM1783349_Jos5056.CEL	GSM1783349_Jos5056.CEL	Knockdown Tbx15			F		cell lines	C2C12
E-GEOD-70489	10/28/10	GSM1783348_Jos5055.CEL	GSM1783348_Jos5055.CEL	Knockdown Tbx15			F		cell lines	C2C12
E-GEOD-70489	10/28/10	GSM1783346_Jos5054.CEL	GSM1783346_Jos5054.CEL	Knockdown Tbx15			F		cell lines	C2C12
E-GEOD-7196	12/12/05	GSM173009.CEL	GSM173009.CEL	ERRalpha knockout		young	M	C57BL/6J	heart			10 weeks
E-GEOD-7196	12/12/05	GSM173010.CEL	GSM173010.CEL	ERRalpha knockout		young	M	C57BL/6J	heart			10 weeks
E-GEOD-7196	12/12/05	GSM173008.CEL	GSM173008.CEL	ERRalpha knockout		young	M	C57BL/6J	heart			10 weeks
E-GEOD-7196	12/12/05	GSM173007.CEL	GSM173007.CEL	normal		young	M	C57BL/6J	heart			10 weeks
E-GEOD-7196	12/12/05	GSM173005.CEL	GSM173005.CEL	normal		young	M	C57BL/6J	heart			10 weeks
E-GEOD-7196	12/12/05	GSM173006.CEL	GSM173006.CEL	normal		young	M	C57BL/6J	heart			10 weeks
E-GEOD-73036	06/19/09	GSM1881101_16_Mus42d.CEL	GSM1881101_16_Mus42d.CEL	high fat diet		adult	M	C57BL/6J	skeletal muscle			12 weeks
E-GEOD-73036	06/19/09	GSM1881100_15_Mus42d.CEL	GSM1881100_15_Mus42d.CEL	high fat diet		adult	M	C57BL/6J	skeletal muscle			12 weeks
E-GEOD-73036	06/19/09	GSM1881099_14_Mus42d.CEL	GSM1881099_14_Mus42d.CEL	high fat diet		adult	M	C57BL/6J	skeletal muscle			12 weeks
E-GEOD-73036	06/19/09	GSM1881098_13_Mus42d.CEL	GSM1881098_13_Mus42d.CEL	high fat diet		adult	M	C57BL/6J	skeletal muscle			12 weeks
E-GEOD-73036	06/19/09	GSM1881097_8_Mus5d.CEL	GSM1881097_8_Mus5d.CEL	high fat diet		young	M	C57BL/6J	skeletal muscle			7 weeks
E-GEOD-73036	06/19/09	GSM1881096_7_Mus5d.CEL	GSM1881096_7_Mus5d.CEL	high fat diet		young	M	C57BL/6J	skeletal muscle			7 weeks
E-GEOD-73036	06/19/09	GSM1881095_6_Mus5d.CEL	GSM1881095_6_Mus5d.CEL	high fat diet		young	M	C57BL/6J	skeletal muscle			7 weeks
E-GEOD-73036	06/19/09	GSM1881094_5_Mus5d.CEL	GSM1881094_5_Mus5d.CEL	high fat diet		young	M	C57BL/6J	skeletal muscle			7 weeks
E-GEOD-73036	06/19/09	GSM1881093_4_MChow.CEL	GSM1881093_4_MChow.CEL	normal		young	M	C57BL/6J	skeletal muscle			6 weeks
E-GEOD-73036	06/19/09	GSM1881092_3_MChow.CEL	GSM1881092_3_MChow.CEL	normal		young	M	C57BL/6J	skeletal muscle			6 weeks
E-GEOD-73036	06/19/09	GSM1881091_2_MChow.CEL	GSM1881091_2_MChow.CEL	normal		young	M	C57BL/6J	skeletal muscle			6 weeks
E-GEOD-73036	06/19/09	GSM1881090_1_MChow.CEL	GSM1881090_1_MChow.CEL	normal		young	M	C57BL/6J	skeletal muscle			6 weeks
E-GEOD-7605	09/27/06	GSM183983.CEL	GSM183983.CEL	LPS in PBS 30 mins		young	F	C57BL/6J	heart			6 weeks
E-GEOD-7605	09/27/06	GSM183984.CEL	GSM183984.CEL	LPS in PBS 30 mins		young	F	C57BL/6J	heart			7 weeks
E-GEOD-7605	09/27/06	GSM183985.CEL	GSM183985.CEL	LPS in PBS 30 mins		young	F	C57BL/6J	heart			8 weeks
E-GEOD-7605	09/27/06	GSM183986.CEL	GSM183986.CEL	LPS in PBS 30 mins	KcnJ8 mutant	young	F	C57BL/6J	heart			9 weeks
E-GEOD-7605	09/27/06	GSM183987.CEL	GSM183987.CEL	LPS in PBS 30 mins	KcnJ8 mutant	young	F	C57BL/6J	heart			10 weeks
E-GEOD-7605	09/27/06	GSM183988.CEL	GSM183988.CEL	LPS in PBS 30 mins	KcnJ8 mutant	young	F	C57BL/6J	heart			11 weeks
E-GEOD-7605	08/29/06	GSM183971.CEL	GSM183971.CEL	LPS in PBS 3 hours		adult	F	C57BL/6J	heart			12 weeks
E-GEOD-7605	08/29/06	GSM183972.CEL	GSM183972.CEL	LPS in PBS 3 hours		adult	F	C57BL/6J	heart			13 weeks
E-GEOD-7605	08/29/06	GSM183973.CEL	GSM183973.CEL	LPS in PBS 3 hours		adult	F	C57BL/6J	heart			14 weeks
E-GEOD-7605	09/07/06	GSM183974.CEL	GSM183974.CEL	LPS in PBS 3 hours	KcnJ8 mutant	adult	F	C57BL/6J	heart			15 weeks
E-GEOD-7605	08/29/06	GSM183975.CEL	GSM183975.CEL	LPS in PBS 3 hours	KcnJ8 mutant	adult	F	C57BL/6J	heart			16 weeks
E-GEOD-7605	08/29/06	GSM183978.CEL	GSM183978.CEL	PBS 30 mins		adult	F	C57BL/6J	heart			19 weeks
E-GEOD-7605	08/29/06	GSM183979.CEL	GSM183979.CEL	PBS 30 mins		adult	F	C57BL/6J	heart			20 weeks
E-GEOD-7605	08/29/06	GSM183980.CEL	GSM183980.CEL	PBS 30 mins	KcnJ8 mutant	adult	F	C57BL/6J	heart			21 weeks
E-GEOD-7605	08/29/06	GSM183981.CEL	GSM183981.CEL	PBS 30 mins	KcnJ8 mutant	adult	F	C57BL/6J	heart			22 weeks
E-GEOD-7605	08/29/06	GSM183982.CEL	GSM183982.CEL	PBS 30 mins	KcnJ8 mutant	adult	F	C57BL/6J	heart			23 weeks
E-GEOD-7863	03/06/07	GSM190642.CEL	GSM190642.CEL	mdx	Galgt2 overexpression	young	M	C57BL/10J x C57BL/6J	skeletal muscle	gastrocnemius		8 weeks
E-GEOD-7863	07/20/06	GSM190641.CEL	GSM190641.CEL	mdx	Galgt2 overexpression	young	M	C57BL/10J x C57BL/6J	skeletal muscle	gastrocnemius		8 weeks
E-GEOD-7863	10/05/06	GSM190644.CEL	GSM190644.CEL	mdx	Galgt2 treatment	young	M	C57BL/10J	skeletal muscle	gastrocnemius		8 weeks
E-GEOD-7863	10/05/06	GSM190643.CEL	GSM190643.CEL	mdx	Galgt2 treatment	young	M	C57BL/10J	skeletal muscle	gastrocnemius		8 weeks
E-GEOD-7863	10/05/06	GSM190645.CEL	GSM190645.CEL	mdx	PBS treatment	young	M	C57BL/10J	skeletal muscle	gastrocnemius		8 weeks
E-GEOD-7863	10/05/06	GSM190646.CEL	GSM190646.CEL	mdx	PBS treatment	young	M	C57BL/10J	skeletal muscle	gastrocnemius		8 weeks
E-GEOD-7863	07/20/06	GSM190638.CEL	GSM190638.CEL	mdx		young	M	C57BL/10J	skeletal muscle	gastrocnemius		8 weeks
E-GEOD-7863	03/06/07	GSM190637.CEL	GSM190637.CEL	mdx		young	M	C57BL/10J	skeletal muscle	gastrocnemius		8 weeks
E-GEOD-7863	03/06/07	GSM190636.CEL	GSM190636.CEL	normal		young	M	C57BL/6J	skeletal muscle	gastrocnemius		8 weeks
E-GEOD-7863	07/20/06	GSM190635.CEL	GSM190635.CEL	normal		young	M	C57BL/6J	skeletal muscle	gastrocnemius		8 weeks
E-GEOD-7863	07/20/06	GSM190639.CEL	GSM190639.CEL	Galgt2 overexpression		young	M	C57BL/6J	skeletal muscle	gastrocnemius		8 weeks
E-GEOD-7863	03/06/07	GSM190640.CEL	GSM190640.CEL	Galgt2 overexpression		young	M	C57BL/6J	skeletal muscle	gastrocnemius		8 weeks
E-GEOD-7863	08/30/06	GSM190647.CEL	GSM190647.CEL	normal			F		myoblast	C2C12
E-GEOD-7863	08/30/06	GSM190648.CEL	GSM190648.CEL	normal			F		myotube	C2C12
E-GEOD-7863	08/30/06	GSM190649.CEL	GSM190649.CEL	Galgt2 tranfection	C2CT myoblasts - C2C12 myoblasts		F		myoblast	C2C12
E-GEOD-7863	08/30/06	GSM190650.CEL	GSM190650.CEL	Galgt2 tranfection	C2CT myotubes - C2C12 myoblasts		F		myotube	C2C12
E-GEOD-8312	02/10/05	GSM206005.CEL	GSM206005.CEL	tetracycline induced	integrin alpha7 C2C12		F		myoblast	C2C12
E-GEOD-8312	02/10/05	GSM206006.CEL	GSM206006.CEL	tetracycline induced	integrin alpha7 C2C12		F		myoblast	C2C12
E-GEOD-8312	02/10/05	GSM206007.CEL	GSM206007.CEL	tetracycline induced	integrin alpha7 C2C12		F		myoblast	C2C12
E-GEOD-8312	02/10/05	GSM206003.CEL	GSM206003.CEL	noninduced	integrin alpha7 C2C12		F		myoblast	C2C12
E-GEOD-8312	02/10/05	GSM206002.CEL	GSM206002.CEL	noninduced	integrin alpha7 C2C12		F		myoblast	C2C12
E-GEOD-8312	02/10/05	GSM206004.CEL	GSM206004.CEL	noninduced	integrin alpha7 C2C12		F		myoblast	C2C12
E-GEOD-8313	11/11/05	GSM206048.CEL	GSM206048.CEL	Integrin alpha7 overexpression		young	F	C57BL/6J/SJ6	skeletal muscle	soleus and gastrocnemius muscle		5 weeks
E-GEOD-8313	11/11/05	GSM206052.CEL	GSM206052.CEL	Integrin alpha7 overexpression		young	F	C57BL/6J/SJ6	skeletal muscle	soleus and gastrocnemius muscle		5 weeks
E-GEOD-8313	11/11/05	GSM206053.CEL	GSM206053.CEL	Integrin alpha7 overexpression		young	F	C57BL/6J/SJ6	skeletal muscle	soleus and gastrocnemius muscle		5 weeks
E-GEOD-8313	11/11/05	GSM206030.CEL	GSM206030.CEL	normal		young	F	C57BL/6J/SJ6	skeletal muscle	soleus and gastrocnemius muscle		5 weeks
E-GEOD-8313	11/11/05	GSM206033.CEL	GSM206033.CEL	normal		young	F	C57BL/6J/SJ6	skeletal muscle	soleus and gastrocnemius muscle		5 weeks
E-GEOD-8313	11/11/05	GSM206037.CEL	GSM206037.CEL	normal		young	F	C57BL/6J/SJ6	skeletal muscle	soleus and gastrocnemius muscle		5 weeks
E-GEOD-9400	08/24/05	GSM239142.CEL	GSM239142.CEL	normal		adult	M	C57BL/10J	skeletal muscle	quadriceps		adult
E-GEOD-9400	08/24/05	GSM239143.CEL	GSM239143.CEL	normal		adult	M	C57BL/10J	skeletal muscle	quadriceps		adult
E-GEOD-9400	08/24/05	GSM239144.CEL	GSM239144.CEL	normal		adult	M	C57BL/10J	skeletal muscle	quadriceps		adult
E-GEOD-9400	08/24/05	GSM239145.CEL	GSM239145.CEL	normal		adult	M	C57BL/10J	skeletal muscle	quadriceps		adult
E-GEOD-9400	08/24/05	GSM239146.CEL	GSM239146.CEL	hypoxia		adult	M	C57BL/10J	skeletal muscle	quadriceps		adult
E-GEOD-9400	08/24/05	GSM239147.CEL	GSM239147.CEL	hypoxia		adult	M	C57BL/10J	skeletal muscle	quadriceps		adult
E-GEOD-9400	08/24/05	GSM239148.CEL	GSM239148.CEL	hypoxia		adult	M	C57BL/10J	skeletal muscle	quadriceps		adult
E-GEOD-9400	08/24/05	GSM239149.CEL	GSM239149.CEL	hypoxia		adult	M	C57BL/10J	skeletal muscle	quadriceps		adult
E-GEOD-9954	07/27/06	GSM252115.CEL	GSM252115.CEL	normal		young	M	C57BL/6J	heart			11 weeks
E-GEOD-9954	07/27/06	GSM252114.CEL	GSM252114.CEL	normal		young	M	C57BL/6J	heart			11 weeks
E-GEOD-9954	07/27/06	GSM252113.CEL	GSM252113.CEL	normal		young	M	C57BL/6J	heart			11 weeks
E-GEOD-9954	06/29/06	GSM252073.CEL	GSM252073.CEL	normal		young	M	C57BL/6J	skeletal muscle			11 weeks
E-GEOD-9954	06/29/06	GSM252072.CEL	GSM252072.CEL	normal		young	M	C57BL/6J	skeletal muscle			11 weeks
E-GEOD-9954	06/29/06	GSM252071.CEL	GSM252071.CEL	normal		young	M	C57BL/6J	skeletal muscle			11 weeks
E-GEOD-9954	06/29/06	GSM252070.CEL	GSM252070.CEL	normal		young	M	C57BL/6J	skeletal muscle			11 weeks
E-MEXP-1027	04/08/05	WT1.CEL	WT1.CEL	MuRF1 MuRF2 knockdown			F		heart
E-MEXP-1027	04/08/05	DKO1.CEL	DKO1.CEL	normal			F		heart
E-MEXP-1321	10/16/07	LABEMOU_04_070926.CEL	LABEMOU_04_070926.CEL	MuRF1 MuRF2 knockdown		old	F		heart			44 weeks
E-MEXP-1321	10/16/07	LABEMOU_01_070926.CEL	LABEMOU_01_070926.CEL	normal		old	F		heart			44 weeks
E-MEXP-1321	10/16/07	LABEMOU_02_070926.CEL	LABEMOU_02_070926.CEL	normal		old	F		heart			44 weeks
E-MEXP-1321	10/16/07	LABEMOU_03_070926.CEL	LABEMOU_03_070926.CEL	MuRF1 MuRF2 knockdown		old	F		heart			44 weeks
E-MEXP-1518	08/13/04	heart.CEL	heart.CEL	normal			F		heart
E-MEXP-1518	08/13/04	skeletalmuscle.CEL	skeletalmuscle.CEL	normal			F		skeletal muscle
E-MEXP-1623	10/20/04	MDX3.CEL	MDX3.CEL	mdx		young	M	C57BL/10ScSn	skeletal muscle	gastrocnemius		3 weeks
E-MEXP-1623	10/20/04	MDX1.CEL	MDX1.CEL	mdx		young	M	C57BL/10ScSn	skeletal muscle	gastrocnemius		3 weeks
E-MEXP-1623	10/20/04	MDX2.CEL	MDX2.CEL	mdx		young	M	C57BL/10ScSn	skeletal muscle	gastrocnemius		3 weeks
E-MEXP-1623	10/22/04	MDX4.CEL	MDX4.CEL	mdx		young	M	C57BL/10ScSn	skeletal muscle	gastrocnemius		6 weeks
E-MEXP-1623	10/22/04	MDX5.CEL	MDX5.CEL	mdx		young	M	C57BL/10ScSn	skeletal muscle	gastrocnemius		6 weeks
E-MEXP-1623	10/22/04	MDX6.CEL	MDX6.CEL	mdx		young	M	C57BL/10ScSn	skeletal muscle	gastrocnemius		6 weeks
E-MEXP-1623	10/27/04	MDX7.CEL	MDX7.CEL	mdx		adult	M	C57BL/10ScSn	skeletal muscle	gastrocnemius		13 weeks
E-MEXP-1623	10/27/04	MDX9.CEL	MDX9.CEL	mdx		adult	M	C57BL/10ScSn	skeletal muscle	gastrocnemius		13 weeks
E-MEXP-1623	10/27/04	MDX8.CEL	MDX8.CEL	mdx		adult	M	C57BL/10ScSn	skeletal muscle	gastrocnemius		13 weeks
E-MEXP-1623	05/06/05	C3.CEL	C3.CEL	normal		young	M	C57BL/10ScSn	skeletal muscle	gastrocnemius		3 weeks
E-MEXP-1623	05/06/05	C2.CEL	C2.CEL	normal		young	M	C57BL/10ScSn	skeletal muscle	gastrocnemius		3 weeks
E-MEXP-1623	05/06/05	C1.CEL	C1.CEL	normal		young	M	C57BL/10ScSn	skeletal muscle	gastrocnemius		3 weeks
E-MEXP-1623	05/06/05	C6.CEL	C6.CEL	normal		young	M	C57BL/10ScSn	skeletal muscle	gastrocnemius		6 weeks
E-MEXP-1623	05/06/05	C5.CEL	C5.CEL	normal		young	M	C57BL/10ScSn	skeletal muscle	gastrocnemius		6 weeks
E-MEXP-1623	05/06/05	C4.CEL	C4.CEL	normal		young	M	C57BL/10ScSn	skeletal muscle	gastrocnemius		6 weeks
E-MEXP-1623	05/06/05	C7.CEL	C7.CEL	normal		adult	M	C57BL/10ScSn	skeletal muscle	gastrocnemius		13 weeks
E-MEXP-1623	05/06/05	C8.CEL	C8.CEL	normal		adult	M	C57BL/10ScSn	skeletal muscle	gastrocnemius		13 weeks
E-MEXP-2200	02/16/07	IG_160207_2.CEL	IG_160207_2.CEL	Lap2alpha knockout			M		myoblast
E-MEXP-2200	02/16/07	IG_160207_4.CEL	IG_160207_4.CEL	Lap2alpha knockout			F		myoblast
E-MEXP-2200	02/16/07	IG_160207_1.CEL	IG_160207_1.CEL	normal			M		myoblast
E-MEXP-2200	02/16/07	IG_160207_3.CEL	IG_160207_3.CEL	normal			M		myoblast
E-MEXP-2200	02/16/07	IG_160207_5.CEL	IG_160207_5.CEL	normal			M		myoblast
E-MEXP-2200	02/16/07	IG_160207_6.CEL	IG_160207_6.CEL	Lap2alpha knockout			M		myoblast
E-MEXP-2320	04/08/09	Mus_KO1.CEL	Mus_KO1.CEL	S6K1 knockout		old	F	C57BL/6J	skeletal muscle			86 weeks
E-MEXP-2320	04/08/09	Mus_KO2.CEL	Mus_KO2.CEL	S6K1 knockout		old	F	C57BL/6J	skeletal muscle			86 weeks
E-MEXP-2320	04/08/09	Mus_KO3.CEL	Mus_KO3.CEL	S6K1 knockout		old	F	C57BL/6J	skeletal muscle			86 weeks
E-MEXP-2320	04/08/09	Mus_KO4.CEL	Mus_KO4.CEL	S6K1 knockout		old	F	C57BL/6J	skeletal muscle			86 weeks
E-MEXP-2320	04/08/09	Mus_WT1.CEL	Mus_WT1.CEL	normal		old	F	C57BL/6J	skeletal muscle			86 weeks
E-MEXP-2320	04/08/09	Mus_WT2.CEL	Mus_WT2.CEL	normal		old	F	C57BL/6J	skeletal muscle			86 weeks
E-MEXP-2320	04/08/09	Mus_WT3.CEL	Mus_WT3.CEL	normal		old	F	C57BL/6J	skeletal muscle			86 weeks
E-MEXP-2320	04/08/09	Mus_WT4.CEL	Mus_WT4.CEL	normal		old	F	C57BL/6J	skeletal muscle			86 weeks
E-MEXP-2446	08/21/08	479WTmuscleLADROSEMOU_05_080814.CEL	X479WTmuscleLADROSEMOU_05_080814.CEL	left coronary artery ligation		adult	M	C57BL/6J	heart			14 weeks
E-MEXP-2446	08/21/08	674WTmuscleLADROSEMOU_08_080814.CEL	X674WTmuscleLADROSEMOU_08_080814.CEL	left coronary artery ligation		adult	M	C57BL/6J	heart			14 weeks
E-MEXP-2446	08/21/08	675WTmuscleLADmuscleROSEMOU_01_080814.CEL	X675WTmuscleLADmuscleROSEMOU_01_080814.CEL	left coronary artery ligation		adult	M	C57BL/6J	heart			14 weeks
E-MEXP-2446	08/21/08	480WTmuscleShamROSEMOU_07_080814.CEL	X480WTmuscleShamROSEMOU_07_080814.CEL	Sham		adult	M	C57BL/6J	heart			14 weeks
E-MEXP-2446	08/21/08	678WTmuscleShamROSEMOU_06_080814.CEL	X678WTmuscleShamROSEMOU_06_080814.CEL	Sham		adult	M	C57BL/6J	heart			14 weeks
E-MEXP-2446	08/21/08	9236WTmuscleShamROSEMOU_04_080814.CEL	X9236WTmuscleShamROSEMOU_04_080814.CEL	Sham		adult	M	C57BL/6J	heart			14 weeks
E-MEXP-3091	01/27/06	116_MUSCF.CEL	X116_MUSCF.CEL	genetically fat			M		skeletal muscle
E-MEXP-3091	01/27/06	115_MUSCL.CEL	X115_MUSCL.CEL	normal			M		skeletal muscle
E-MEXP-733	07/01/05	Witt_300605_N87_MOE430_2.CEL	Witt_300605_N87_MOE430_2.CEL	normal		young	F	C57BL/6J x 129/IB10	skeletal muscle	quadriceps		2 weeks
E-MEXP-733	07/19/05	Witt_180705_N06_MOE430_2.CEL	Witt_180705_N06_MOE430_2.CEL	normal		young	M	C57BL/6J x 129/IB10	skeletal muscle	quadriceps		2 weeks
E-MEXP-733	07/01/05	Witt_300605_N86_MOE430_2.CEL	Witt_300605_N86_MOE430_2.CEL	Nebulin knockout		young	F	C57BL/6J x 129/IB10	skeletal muscle	quadriceps		2 weeks
E-MEXP-733	07/19/05	Witt_180705_N05_MOE430_2.CEL	Witt_180705_N05_MOE430_2.CEL	Nebulin knockout		young	M	C57BL/6J x 129/IB10	skeletal muscle	quadriceps		2 weeks
E-MEXP-748	10/29/04	A112_Skeletal_Muscle_E.CEL	A112_Skeletal_Muscle_E.CEL	normal		adult	M	C57BL/6J	skeletal muscle			16 weeks
E-MEXP-748	10/29/04	A112_Skeletal_Muscle_D.CEL	A112_Skeletal_Muscle_D.CEL	normal		adult	M	C57BL/6J	skeletal muscle			16 weeks
E-MEXP-748	10/29/04	A112_Skeletal_Muscle_F.CEL	A112_Skeletal_Muscle_F.CEL	normal		adult	M	C57BL/6J	skeletal muscle			16 weeks
E-MEXP-748	10/29/04	A112_Skeletal_Muscle_C.CEL	A112_Skeletal_Muscle_C.CEL	calorie restricted diet		adult	M	C57BL/6J	skeletal muscle			16 weeks
E-MEXP-748	10/29/04	A112_Skeletal_Muscle_A.CEL	A112_Skeletal_Muscle_A.CEL	calorie restricted diet		adult	M	C57BL/6J	skeletal muscle			16 weeks
E-MEXP-748	10/29/04	A112_Skeletal_Muscle_B.CEL	A112_Skeletal_Muscle_B.CEL	calorie restricted diet		adult	M	C57BL/6J	skeletal muscle			16 weeks
E-MTAB-1765	03/18/11	037153_Mouse430_2.CEL	X037153_Mouse430_2.CEL	collagen-induced arthritis	1.5 mpkg prednisolone treatement		M	DBA1/J	skeletal muscle
E-MTAB-1765	03/23/11	037154_Mouse430_2.CEL	X037154_Mouse430_2.CEL	collagen-induced arthritis	1.5 mpkg prednisolone treatement		M	DBA1/J	skeletal muscle
E-MTAB-1765	03/25/11	037155_Mouse430_2.CEL	X037155_Mouse430_2.CEL	collagen-induced arthritis	1.5 mpkg prednisolone treatement		M	DBA1/J	skeletal muscle
E-MTAB-1765	03/18/11	037156_Mouse430_2.CEL	X037156_Mouse430_2.CEL	collagen-induced arthritis	1.5 mpkg prednisolone treatement		M	DBA1/J	skeletal muscle
E-MTAB-1765	03/23/11	037169_Mouse430_2.CEL	X037169_Mouse430_2.CEL	collagen-induced arthritis	1.5 mpkg prednisolone treatement		M	DBA1/J	skeletal muscle
E-MTAB-1765	03/25/11	037170_Mouse430_2.CEL	X037170_Mouse430_2.CEL	collagen-induced arthritis	1.5 mpkg prednisolone treatement		M	DBA1/J	skeletal muscle
E-MTAB-1765	03/18/11	037195_Mouse430_2.CEL	X037195_Mouse430_2.CEL	collagen-induced arthritis	1.5 mpkg prednisolone treatement		M	DBA1/J	skeletal muscle
E-MTAB-1765	03/23/11	037196_Mouse430_2.CEL	X037196_Mouse430_2.CEL	collagen-induced arthritis	1.5 mpkg prednisolone treatement		M	DBA1/J	skeletal muscle
E-MTAB-1765	03/25/11	037197_Mouse430_2.CEL	X037197_Mouse430_2.CEL	collagen-induced arthritis	1.5 mpkg prednisolone treatement		M	DBA1/J	skeletal muscle
E-MTAB-1765	03/18/11	037198_Mouse430_2.CEL	X037198_Mouse430_2.CEL	collagen-induced arthritis	1.5 mpkg prednisolone treatement		M	DBA1/J	skeletal muscle
E-MTAB-1765	03/18/11	037149_Mouse430_2.CEL	X037149_Mouse430_2.CEL	collagen-induced arthritis	10 mpkg prednisolone treatement		M	DBA1/J	skeletal muscle
E-MTAB-1765	03/23/11	037150_Mouse430_2.CEL	X037150_Mouse430_2.CEL	collagen-induced arthritis	10 mpkg prednisolone treatement		M	DBA1/J	skeletal muscle
E-MTAB-1765	03/25/11	037151_Mouse430_2.CEL	X037151_Mouse430_2.CEL	collagen-induced arthritis	10 mpkg prednisolone treatement		M	DBA1/J	skeletal muscle
E-MTAB-1765	03/18/11	037152_Mouse430_2.CEL	X037152_Mouse430_2.CEL	collagen-induced arthritis	10 mpkg prednisolone treatement		M	DBA1/J	skeletal muscle
E-MTAB-1765	03/23/11	037173_Mouse430_2.CEL	X037173_Mouse430_2.CEL	collagen-induced arthritis	10 mpkg prednisolone treatement		M	DBA1/J	skeletal muscle
E-MTAB-1765	03/25/11	037174_Mouse430_2.CEL	X037174_Mouse430_2.CEL	collagen-induced arthritis	10 mpkg prednisolone treatement		M	DBA1/J	skeletal muscle
E-MTAB-1765	03/18/11	037175_Mouse430_2.CEL	X037175_Mouse430_2.CEL	collagen-induced arthritis	10 mpkg prednisolone treatement		M	DBA1/J	skeletal muscle
E-MTAB-1765	03/23/11	037176_Mouse430_2.CEL	X037176_Mouse430_2.CEL	collagen-induced arthritis	10 mpkg prednisolone treatement		M	DBA1/J	skeletal muscle
E-MTAB-1765	03/25/11	037199_Mouse430_2.CEL	X037199_Mouse430_2.CEL	collagen-induced arthritis	10 mpkg prednisolone treatement		M	DBA1/J	skeletal muscle
E-MTAB-1765	03/18/11	037200_Mouse430_2.CEL	X037200_Mouse430_2.CEL	collagen-induced arthritis	10 mpkg prednisolone treatement		M	DBA1/J	skeletal muscle
E-MTAB-1765	03/18/11	037157_Mouse430_2.CEL	X037157_Mouse430_2.CEL	collagen-induced arthritis	30 mpkg prednisolone treatement		M	DBA1/J	skeletal muscle
E-MTAB-1765	03/23/11	037158_Mouse430_2.CEL	X037158_Mouse430_2.CEL	collagen-induced arthritis	30 mpkg prednisolone treatement		M	DBA1/J	skeletal muscle
E-MTAB-1765	03/25/11	037159_Mouse430_2.CEL	X037159_Mouse430_2.CEL	collagen-induced arthritis	30 mpkg prednisolone treatement		M	DBA1/J	skeletal muscle
E-MTAB-1765	03/18/11	037160_Mouse430_2.CEL	X037160_Mouse430_2.CEL	collagen-induced arthritis	30 mpkg prednisolone treatement		M	DBA1/J	skeletal muscle
E-MTAB-1765	03/23/11	037171_Mouse430_2.CEL	X037171_Mouse430_2.CEL	collagen-induced arthritis	30 mpkg prednisolone treatement		M	DBA1/J	skeletal muscle
E-MTAB-1765	03/25/11	037172_Mouse430_2.CEL	X037172_Mouse430_2.CEL	collagen-induced arthritis	30 mpkg prednisolone treatement		M	DBA1/J	skeletal muscle
E-MTAB-1765	03/18/11	037192_Mouse430_2.CEL	X037192_Mouse430_2.CEL	collagen-induced arthritis	30 mpkg prednisolone treatement		M	DBA1/J	skeletal muscle
E-MTAB-1765	03/23/11	037193_Mouse430_2.CEL	X037193_Mouse430_2.CEL	collagen-induced arthritis	30 mpkg prednisolone treatement		M	DBA1/J	skeletal muscle
E-MTAB-1765	03/25/11	037194_Mouse430_2.CEL	X037194_Mouse430_2.CEL	collagen-induced arthritis	30 mpkg prednisolone treatement		M	DBA1/J	skeletal muscle
E-MTAB-1765	03/18/11	037146_Mouse430_2.CEL	X037146_Mouse430_2.CEL	collagen-induced arthritis			M	DBA1/J	skeletal muscle
E-MTAB-1765	03/23/11	037147_Mouse430_2.CEL	X037147_Mouse430_2.CEL	collagen-induced arthritis			M	DBA1/J	skeletal muscle
E-MTAB-1765	03/25/11	037148_Mouse430_2.CEL	X037148_Mouse430_2.CEL	collagen-induced arthritis			M	DBA1/J	skeletal muscle
E-MTAB-1765	03/18/11	037177_Mouse430_2.CEL	X037177_Mouse430_2.CEL	collagen-induced arthritis			M	DBA1/J	skeletal muscle
E-MTAB-1765	03/23/11	037178_Mouse430_2.CEL	X037178_Mouse430_2.CEL	collagen-induced arthritis			M	DBA1/J	skeletal muscle
E-MTAB-1765	03/25/11	037179_Mouse430_2.CEL	X037179_Mouse430_2.CEL	collagen-induced arthritis			M	DBA1/J	skeletal muscle
E-MTAB-1765	03/18/11	037180_Mouse430_2.CEL	X037180_Mouse430_2.CEL	collagen-induced arthritis			M	DBA1/J	skeletal muscle
E-MTAB-1765	03/23/11	037189_Mouse430_2.CEL	X037189_Mouse430_2.CEL	collagen-induced arthritis			M	DBA1/J	skeletal muscle
E-MTAB-1765	03/25/11	037190_Mouse430_2.CEL	X037190_Mouse430_2.CEL	collagen-induced arthritis			M	DBA1/J	skeletal muscle
E-MTAB-1765	03/18/11	037191_Mouse430_2.CEL	X037191_Mouse430_2.CEL	collagen-induced arthritis			M	DBA1/J	skeletal muscle
E-MTAB-1765	03/18/11	037161_Mouse430_2.CEL	X037161_Mouse430_2.CEL	1.5 mpkg prednisolone treatement			M	DBA1/J	skeletal muscle
E-MTAB-1765	03/23/11	037162_Mouse430_2.CEL	X037162_Mouse430_2.CEL	1.5 mpkg prednisolone treatement			M	DBA1/J	skeletal muscle
E-MTAB-1765	03/18/11	037181_Mouse430_2.CEL	X037181_Mouse430_2.CEL	1.5 mpkg prednisolone treatement			M	DBA1/J	skeletal muscle
E-MTAB-1765	03/25/11	037182_Mouse430_2.CEL	X037182_Mouse430_2.CEL	1.5 mpkg prednisolone treatement			M	DBA1/J	skeletal muscle
E-MTAB-1765	03/23/11	037205_Mouse430_2.CEL	X037205_Mouse430_2.CEL	1.5 mpkg prednisolone treatement			M	DBA1/J	skeletal muscle
E-MTAB-1765	03/25/11	037206_Mouse430_2.CEL	X037206_Mouse430_2.CEL	1.5 mpkg prednisolone treatement			M	DBA1/J	skeletal muscle
E-MTAB-1765	03/18/11	037165_Mouse430_2.CEL	X037165_Mouse430_2.CEL	10 mpkg prednisolone treatement			M	DBA1/J	skeletal muscle
E-MTAB-1765	03/23/11	037166_Mouse430_2.CEL	X037166_Mouse430_2.CEL	10 mpkg prednisolone treatement			M	DBA1/J	skeletal muscle
E-MTAB-1765	03/25/11	037187_Mouse430_2.CEL	X037187_Mouse430_2.CEL	10 mpkg prednisolone treatement			M	DBA1/J	skeletal muscle
E-MTAB-1765	03/18/11	037188_Mouse430_2.CEL	X037188_Mouse430_2.CEL	10 mpkg prednisolone treatement			M	DBA1/J	skeletal muscle
E-MTAB-1765	03/23/11	037207_Mouse430_2.CEL	X037207_Mouse430_2.CEL	10 mpkg prednisolone treatement			M	DBA1/J	skeletal muscle
E-MTAB-1765	03/25/11	037208_Mouse430_2.CEL	X037208_Mouse430_2.CEL	10 mpkg prednisolone treatement			M	DBA1/J	skeletal muscle
E-MTAB-1765	03/18/11	037163_Mouse430_2.CEL	X037163_Mouse430_2.CEL	30 mpkg prednisolone treatement			M	DBA1/J	skeletal muscle
E-MTAB-1765	03/23/11	037164_Mouse430_2.CEL	X037164_Mouse430_2.CEL	30 mpkg prednisolone treatement			M	DBA1/J	skeletal muscle
E-MTAB-1765	03/25/11	037185_Mouse430_2.CEL	X037185_Mouse430_2.CEL	30 mpkg prednisolone treatement			M	DBA1/J	skeletal muscle
E-MTAB-1765	03/18/11	037186_Mouse430_2.CEL	X037186_Mouse430_2.CEL	30 mpkg prednisolone treatement			M	DBA1/J	skeletal muscle
E-MTAB-1765	03/23/11	037201_Mouse430_2.CEL	X037201_Mouse430_2.CEL	30 mpkg prednisolone treatement			M	DBA1/J	skeletal muscle
E-MTAB-1765	03/25/11	037202_Mouse430_2.CEL	X037202_Mouse430_2.CEL	30 mpkg prednisolone treatement			M	DBA1/J	skeletal muscle
E-MTAB-1765	03/18/11	037167_Mouse430_2.CEL	X037167_Mouse430_2.CEL	normal			M	DBA1/J	skeletal muscle
E-MTAB-1765	03/23/11	037168_Mouse430_2.CEL	X037168_Mouse430_2.CEL	normal			M	DBA1/J	skeletal muscle
E-MTAB-1765	03/25/11	037183_Mouse430_2.CEL	X037183_Mouse430_2.CEL	normal			M	DBA1/J	skeletal muscle
E-MTAB-1765	03/18/11	037184_Mouse430_2.CEL	X037184_Mouse430_2.CEL	normal			M	DBA1/J	skeletal muscle
E-MTAB-1765	03/23/11	037203_Mouse430_2.CEL	X037203_Mouse430_2.CEL	normal			M	DBA1/J	skeletal muscle
E-MTAB-1765	03/25/11	037204_Mouse430_2.CEL	X037204_Mouse430_2.CEL	normal			M	DBA1/J	skeletal muscle
E-MTAB-2439	03/15/07	Soleus_16214_WT_150307.CEL	Soleus_16214_WT_150307.CEL	normal			M		skeletal muscle	soleus
E-MTAB-2439	03/15/07	Soleus_16066_KO_150307.CEL	Soleus_16066_KO_150307.CEL	miR-206/133b knockout			M		skeletal muscle	soleus
E-MTAB-2439	03/15/07	Soleus_16215_KO_150307.CEL	Soleus_16215_KO_150307.CEL	miR-206/133b knockout			M		skeletal muscle	soleus
E-MTAB-2439	03/15/07	Soleus_16652_KO_150307.CEL	Soleus_16652_KO_150307.CEL	miR-206/133b knockout			M		skeletal muscle	soleus
E-MTAB-2439	04/13/07	Soleus_16806_KO_130407.CEL	Soleus_16806_KO_130407.CEL	miR-206/133b knockout			M		skeletal muscle	soleus
E-MTAB-2439	04/13/07	Soleus_16807_KO_130407.CEL	Soleus_16807_KO_130407.CEL	miR-206/133b knockout			M		skeletal muscle	soleus
E-MTAB-2439	10/18/07	Soleus_21433_KO_181007.CEL	Soleus_21433_KO_181007.CEL	miR-206/133b knockout			M		skeletal muscle	soleus
E-MTAB-2439	10/18/07	Soleus_21835_KO_181007.CEL	Soleus_21835_KO_181007.CEL	miR-206/133b knockout			M		skeletal muscle	soleus
E-MTAB-2439	10/18/07	Soleus_23313_KO_181007.CEL	Soleus_23313_KO_181007.CEL	miR-206/133b knockout			M		skeletal muscle	soleus
E-MTAB-2439	04/13/07	Soleus_16220_WT_130407.CEL	Soleus_16220_WT_130407.CEL	normal			M		skeletal muscle	soleus
E-MTAB-2439	03/15/07	Soleus_16641_WT_150307.CEL	Soleus_16641_WT_150307.CEL	normal			M		skeletal muscle	soleus
E-MTAB-2439	04/13/07	Soleus_16655_WT_130407.CEL	Soleus_16655_WT_130407.CEL	normal			M		skeletal muscle	soleus
E-MTAB-2439	04/13/07	Soleus_16810_WT_130407.CEL	Soleus_16810_WT_130407.CEL	normal			M		skeletal muscle	soleus
E-MTAB-2439	09/07/07	Soleus_20522_WT_070907.CEL	Soleus_20522_WT_070907.CEL	normal			M		skeletal muscle	soleus
E-MTAB-2439	09/07/07	Soleus_20525_WT_070907.CEL	Soleus_20525_WT_070907.CEL	normal			F		skeletal muscle	soleus
E-MTAB-2439	09/14/07	Soleus_21256_WT_140907.CEL	Soleus_21256_WT_140907.CEL	normal			M		skeletal muscle	soleus
E-MTAB-2439	10/18/07	Soleus_23307_WT_181007.CEL	Soleus_23307_WT_181007.CEL	normal			M		skeletal muscle	soleus
E-MTAB-3608	07/04/14	Ag_Papadopoulos_1_656F1.CEL	Ag_Papadopoulos_1_656F1.CEL	dyspedic	RyR1 kncockout	young	F		skeletal muscle			2 weeks
E-MTAB-3608	07/04/14	Ag_Papadopoulos_2_656F3.CEL	Ag_Papadopoulos_2_656F3.CEL	dyspedic	RyR1 kncockout	young	M		skeletal muscle			2 weeks
E-MTAB-3608	07/04/14	Ag_Papadopoulos_3_656F4.CEL	Ag_Papadopoulos_3_656F4.CEL	normal		young	F		skeletal muscle			2 weeks
E-MTAB-3608	07/04/14	Ag_Papadopoulos_4_656F5.CEL	Ag_Papadopoulos_4_656F5.CEL	normal		young	F		skeletal muscle			2 weeks
E-MTAB-3608	07/04/14	Ag_Papadopoulos_5_682F1.CEL	Ag_Papadopoulos_5_682F1.CEL	dyspedic	RyR1 kncockout	young	F		skeletal muscle			2 weeks
E-MTAB-3608	07/04/14	Ag_Papadopoulos_6_682F2.CEL	Ag_Papadopoulos_6_682F2.CEL	dyspedic	RyR1 kncockout	young	F		skeletal muscle			2 weeks
E-MTAB-3608	07/04/14	Ag_Papadopoulos_7_682F3.CEL	Ag_Papadopoulos_7_682F3.CEL	normal		young	F		skeletal muscle			2 weeks
E-MTAB-3608	07/04/14	Ag_Papadopoulos_8_682F4.CEL	Ag_Papadopoulos_8_682F4.CEL	normal		young	M		skeletal muscle			2 weeks
E-MTAB-597	11/09/05	affs462-4-h116-091105.CEL	affs462.4.h116.091105.CEL	normal		young	M		skeletal muscle	gastrocnemius		9 weeks
E-MTAB-597	11/09/05	affs462-5-h118-091105.CEL	affs462.5.h118.091105.CEL	normal		young	M		skeletal muscle	gastrocnemius		9 weeks
E-MTAB-597	11/09/05	affs462-6-h128-091105.CEL	affs462.6.h128.091105.CEL	DBD-ARKO knockout		young	M		skeletal muscle	gastrocnemius		9 weeks
E-MTAB-597	11/09/05	affs462-7-h129-091105.CEL	affs462.7.h129.091105.CEL	DBD-ARKO knockout		young	M		skeletal muscle	gastrocnemius		9 weeks
E-TABM-1039	09/21/07	070921MJA_moe430-2.0_LV282.CEL	X070921MJA_moe430.2.0_LV282.CEL	high fat diet		adult	M	ApoE3Leiden	skeletal muscle			12 weeks
E-TABM-1039	09/21/07	070921MJA_moe430-2.0_LV283.CEL	X070921MJA_moe430.2.0_LV283.CEL	high fat diet		adult	M	ApoE3Leiden	skeletal muscle			12 weeks
E-TABM-1039	09/21/07	070921MJA_moe430-2.0_LV284.CEL	X070921MJA_moe430.2.0_LV284.CEL	high fat diet		adult	M	ApoE3Leiden	skeletal muscle			12 weeks
E-TABM-1039	09/21/07	070921MJA_moe430-2.0_LV285.CEL	X070921MJA_moe430.2.0_LV285.CEL	high fat diet		adult	M	ApoE3Leiden	skeletal muscle			12 weeks
E-TABM-1039	09/21/07	070921MJA_moe430-2.0_LV286.CEL	X070921MJA_moe430.2.0_LV286.CEL	high fat diet		adult	M	ApoE3Leiden	skeletal muscle			12 weeks
E-TABM-1039	09/21/07	070921MJA_moe430-2.0_LV287.CEL	X070921MJA_moe430.2.0_LV287.CEL	high fat diet		adult	M	ApoE3Leiden	skeletal muscle			12 weeks
E-TABM-1039	09/21/07	070921MJA_moe430-2.0_LV288.CEL	X070921MJA_moe430.2.0_LV288.CEL	high fat diet		adult	M	ApoE3Leiden	skeletal muscle			12 weeks
E-TABM-1039	09/21/07	070921MJA_moe430-2.0_LV289.CEL	X070921MJA_moe430.2.0_LV289.CEL	high fat diet		adult	M	ApoE3Leiden	skeletal muscle			13 weeks
E-TABM-1039	09/21/07	070921MJA_moe430-2.0_LV290.CEL	X070921MJA_moe430.2.0_LV290.CEL	high fat diet		adult	M	ApoE3Leiden	skeletal muscle			13 weeks
E-TABM-1039	09/21/07	070921MJA_moe430-2.0_LV291.CEL	X070921MJA_moe430.2.0_LV291.CEL	high fat diet		adult	M	ApoE3Leiden	skeletal muscle			13 weeks
E-TABM-1039	09/21/07	070921MJA_moe430-2.0_LV292.CEL	X070921MJA_moe430.2.0_LV292.CEL	high fat diet		adult	M	ApoE3Leiden	skeletal muscle			13 weeks
E-TABM-1039	09/24/07	070921MJA_moe430-2.0_LV293.CEL	X070921MJA_moe430.2.0_LV293.CEL	high fat diet		adult	M	ApoE3Leiden	skeletal muscle			13 weeks
E-TABM-1039	09/21/07	070921MJA_moe430-2.0_LV294.CEL	X070921MJA_moe430.2.0_LV294.CEL	high fat diet		adult	M	ApoE3Leiden	skeletal muscle			13 weeks
E-TABM-1039	09/21/07	070921MJA_moe430-2.0_LV295.CEL	X070921MJA_moe430.2.0_LV295.CEL	high fat diet		adult	M	ApoE3Leiden	skeletal muscle			18 weeks
E-TABM-1039	09/26/07	070926MJA_moe430-2.0_LV296.CEL	X070926MJA_moe430.2.0_LV296.CEL	high fat diet		adult	M	ApoE3Leiden	skeletal muscle			18 weeks
E-TABM-1039	09/26/07	070926MJA_moe430-2.0_LV297.CEL	X070926MJA_moe430.2.0_LV297.CEL	high fat diet		adult	M	ApoE3Leiden	skeletal muscle			18 weeks
E-TABM-1039	09/26/07	070926MJA_moe430-2.0_LV298.CEL	X070926MJA_moe430.2.0_LV298.CEL	high fat diet		adult	M	ApoE3Leiden	skeletal muscle			18 weeks
E-TABM-1039	09/26/07	070926MJA_moe430-2.0_LV299.CEL	X070926MJA_moe430.2.0_LV299.CEL	high fat diet		adult	M	ApoE3Leiden	skeletal muscle			18 weeks
E-TABM-1039	09/26/07	070926MJA_moe430-2.0_LV301.CEL	X070926MJA_moe430.2.0_LV301.CEL	high fat diet		adult	M	ApoE3Leiden	skeletal muscle			18 weeks
E-TABM-1039	09/26/07	070926MJA_moe430-2.0_LV302.CEL	X070926MJA_moe430.2.0_LV302.CEL	high fat diet		adult	M	ApoE3Leiden	skeletal muscle			18 weeks
E-TABM-1039	09/26/07	070926MJA_moe430-2.0_LV303.CEL	X070926MJA_moe430.2.0_LV303.CEL	high fat diet		adult	M	ApoE3Leiden	skeletal muscle			18 weeks
E-TABM-1039	09/26/07	070926MJA_moe430-2.0_LV304.CEL	X070926MJA_moe430.2.0_LV304.CEL	high fat diet		adult	M	ApoE3Leiden	skeletal muscle			21 weeks
E-TABM-1039	09/26/07	070926MJA_moe430-2.0_LV305.CEL	X070926MJA_moe430.2.0_LV305.CEL	high fat diet		adult	M	ApoE3Leiden	skeletal muscle			21 weeks
E-TABM-1039	09/26/07	070926MJA_moe430-2.0_LV306.CEL	X070926MJA_moe430.2.0_LV306.CEL	high fat diet		adult	M	ApoE3Leiden	skeletal muscle			21 weeks
E-TABM-1039	09/26/07	070926MJA_moe430-2.0_LV307.CEL	X070926MJA_moe430.2.0_LV307.CEL	high fat diet		adult	M	ApoE3Leiden	skeletal muscle			21 weeks
E-TABM-1039	09/26/07	070926MJA_moe430-2.0_LV308.CEL	X070926MJA_moe430.2.0_LV308.CEL	high fat diet		adult	M	ApoE3Leiden	skeletal muscle			21 weeks
E-TABM-1039	09/26/07	070926MJA_moe430-2.0_LV309.CEL	X070926MJA_moe430.2.0_LV309.CEL	high fat diet		adult	M	ApoE3Leiden	skeletal muscle			21 weeks
E-TABM-1039	09/26/07	070926MJA_moe430-2.0_LV310.CEL	X070926MJA_moe430.2.0_LV310.CEL	high fat diet		adult	M	ApoE3Leiden	skeletal muscle			21 weeks
E-TABM-1039	09/26/07	070926MJA_moe430-2.0_LV311.CEL	X070926MJA_moe430.2.0_LV311.CEL	high fat diet		adult	M	ApoE3Leiden	skeletal muscle			21 weeks
E-TABM-1039	09/26/07	070926MJA_moe430-2.0_LV312.CEL	X070926MJA_moe430.2.0_LV312.CEL	high fat diet		adult	M	ApoE3Leiden	skeletal muscle			24 weeks
E-TABM-1039	09/26/07	070926MJA_moe430-2.0_LV313.CEL	X070926MJA_moe430.2.0_LV313.CEL	high fat diet		adult	M	ApoE3Leiden	skeletal muscle			24 weeks
E-TABM-1039	09/26/07	070926MJA_moe430-2.0_LV314.CEL	X070926MJA_moe430.2.0_LV314.CEL	high fat diet		adult	M	ApoE3Leiden	skeletal muscle			24 weeks
E-TABM-1039	09/26/07	070926MJA_moe430-2.0_LV315.CEL	X070926MJA_moe430.2.0_LV315.CEL	high fat diet		adult	M	ApoE3Leiden	skeletal muscle			24 weeks
E-TABM-1039	09/26/07	070926MJA_moe430-2.0_LV316.CEL	X070926MJA_moe430.2.0_LV316.CEL	high fat diet		adult	M	ApoE3Leiden	skeletal muscle			24 weeks
E-TABM-1039	09/26/07	070926MJA_moe430-2.0_LV317.CEL	X070926MJA_moe430.2.0_LV317.CEL	high fat diet		adult	M	ApoE3Leiden	skeletal muscle			24 weeks
E-TABM-1039	09/26/07	070926MJA_moe430-2.0_LV318.CEL	X070926MJA_moe430.2.0_LV318.CEL	high fat diet		adult	M	ApoE3Leiden	skeletal muscle			24 weeks
E-TABM-1039	09/26/07	070926MJA_moe430-2.0_LV319.CEL	X070926MJA_moe430.2.0_LV319.CEL	high fat diet		adult	M	ApoE3Leiden	skeletal muscle			24 weeks
E-TABM-877	10/23/08	JvAren_14_76_1_musc_2.CEL	JvAren_14_76_1_musc_2.CEL	normal		adult	M	C57BL/6J	skeletal muscle			13 weeks
E-TABM-877	10/16/08	JvAren_13_73_18_musc_1.CEL	JvAren_13_73_18_musc_1.CEL	normal		adult	M	C57BL/6J	skeletal muscle			13 weeks
E-GEOD-10744	03/27/07	GSM271237.CEL	GSM271237.CEL	normal		adult	M	A/J	heart			12 weeks
E-GEOD-10744	03/16/07	GSM271232.CEL	GSM271232.CEL	normal		adult	M	A/J	heart			12 weeks
E-GEOD-10744	03/16/07	GSM271243.CEL	GSM271243.CEL	normal		adult	M	A/J	heart			12 weeks
E-GEOD-10744	03/16/07	GSM271246.CEL	GSM271246.CEL	normal		adult	M	AKR/J	heart			12 weeks
E-GEOD-10744	03/16/07	GSM271244.CEL	GSM271244.CEL	normal		adult	M	AKR/J	heart			12 weeks
E-GEOD-10744	03/16/07	GSM271234.CEL	GSM271234.CEL	normal		adult	M	AKR/J	heart			12 weeks
E-GEOD-10744	03/27/07	GSM271233.CEL	GSM271233.CEL	normal		adult	M	C57BL/6J	heart			12 weeks
E-GEOD-10744	03/16/07	GSM271236.CEL	GSM271236.CEL	normal		adult	M	C57BL/6J	heart			12 weeks
E-GEOD-10744	03/16/07	GSM271247.CEL	GSM271247.CEL	normal		adult	M	C57BL/6J	heart			12 weeks
E-GEOD-10744	03/16/07	GSM271231.CEL	GSM271231.CEL	normal		adult	M	C3HeB/FeJ	heart			12 weeks
E-GEOD-10744	03/16/07	GSM271242.CEL	GSM271242.CEL	normal		adult	M	C3HeB/FeJ	heart			12 weeks
E-GEOD-10744	03/16/07	GSM271239.CEL	GSM271239.CEL	normal		adult	M	C3HeB/FeJ	heart			12 weeks
E-GEOD-10744	03/16/07	GSM271245.CEL	GSM271245.CEL	normal		adult	M	DBA2/J	heart			12 weeks
E-GEOD-10744	03/16/07	GSM271240.CEL	GSM271240.CEL	normal		adult	M	DBA2/J	heart			12 weeks
E-GEOD-10744	03/27/07	GSM271235.CEL	GSM271235.CEL	normal		adult	M	DBA2/J	heart			12 weeks
E-GEOD-10744	03/16/07	GSM271241.CEL	GSM271241.CEL	normal		adult	M	129/S2	heart			12 weeks
E-GEOD-10744	03/27/07	GSM271230.CEL	GSM271230.CEL	normal		adult	M	129/S2	heart			12 weeks
E-GEOD-10744	03/16/07	GSM271238.CEL	GSM271238.CEL	normal		adult	M	129/S2	heart			12 weeks
E-GEOD-11698	01/24/08	GSM297201.CEL	GSM297201.CEL	Rag2 knockout		adult	M	C57BL/6J	heart			17 weeks
E-GEOD-11698	01/24/08	GSM297203.CEL	GSM297203.CEL	Rag2 and Trex1 knockout		adult	M	C57BL/6J	heart			17 weeks
E-GEOD-11698	01/24/08	GSM297205.CEL	GSM297205.CEL	Rag2 knockout		adult	M	C57BL/6J	heart			19 weeks
E-GEOD-11698	01/24/08	GSM297208.CEL	GSM297208.CEL	Rag2 and Trex1 knockout		adult	M	C57BL/6J	heart			19 weeks
E-GEOD-11698	01/24/08	GSM297209.CEL	GSM297209.CEL	Rag2 knockout		adult	M	C57BL/6J	heart			18 weeks
E-GEOD-11698	01/24/08	GSM297211.CEL	GSM297211.CEL	Rag2 and Trex1 knockout		adult	M	C57BL/6J	heart			18 weeks
E-GEOD-11887	07/07/04	GSM300436.CEL	GSM300436.CEL	AC5 trangenic		adult	M		heart			13 weeks
E-GEOD-11887	06/23/04	GSM300433.CEL	GSM300433.CEL	AC5 trangenic		adult	M		heart			13 weeks
E-GEOD-11887	06/23/04	GSM300432.CEL	GSM300432.CEL	AC5 trangenic		adult	M		heart			13 weeks
E-GEOD-11887	07/07/04	GSM300435.CEL	GSM300435.CEL	AC5 trangenic		adult	M		heart			13 weeks
E-GEOD-11887	06/23/04	GSM300434.CEL	GSM300434.CEL	AC5 trangenic		adult	M		heart			13 weeks
E-GEOD-11887	07/07/04	GSM300437.CEL	GSM300437.CEL	AC5 trangenic		adult	M		heart			13 weeks
E-GEOD-11887	07/07/04	GSM300448.CEL	GSM300448.CEL	beta1-Arg389 trangenic		adult	M		heart			13 weeks
E-GEOD-11887	07/07/04	GSM300447.CEL	GSM300447.CEL	beta1-Arg389 trangenic		adult	M		heart			13 weeks
E-GEOD-11887	06/23/04	GSM300446.CEL	GSM300446.CEL	beta1-Arg389 trangenic		adult	M		heart			13 weeks
E-GEOD-11887	07/07/04	GSM300449.CEL	GSM300449.CEL	beta1-Arg389 trangenic		adult	M		heart			13 weeks
E-GEOD-11887	06/23/04	GSM300445.CEL	GSM300445.CEL	beta1-Arg389 trangenic		adult	M		heart			13 weeks
E-GEOD-11887	06/23/04	GSM300444.CEL	GSM300444.CEL	beta1-Arg389 trangenic		adult	M		heart			13 weeks
E-GEOD-11887	06/23/04	GSM300438.CEL	GSM300438.CEL	beta1-Gly389 trangenic		adult	M		heart			13 weeks
E-GEOD-11887	06/23/04	GSM300440.CEL	GSM300440.CEL	beta1-Gly389 trangenic		adult	M		heart			13 weeks
E-GEOD-11887	07/07/04	GSM300443.CEL	GSM300443.CEL	beta1-Gly389 trangenic		adult	M		heart			13 weeks
E-GEOD-11887	06/23/04	GSM300439.CEL	GSM300439.CEL	beta1-Gly389 trangenic		adult	M		heart			13 weeks
E-GEOD-11887	07/07/04	GSM300442.CEL	GSM300442.CEL	beta1-Gly389 trangenic		adult	M		heart			13 weeks
E-GEOD-11887	07/07/04	GSM300441.CEL	GSM300441.CEL	beta1-Gly389 trangenic		adult	M		heart			13 weeks
E-GEOD-11887	06/23/04	GSM300428.CEL	GSM300428.CEL	normal		adult	M		heart			13 weeks
E-GEOD-11887	07/07/04	GSM300430.CEL	GSM300430.CEL	normal		adult	M		heart			13 weeks
E-GEOD-11887	07/07/04	GSM300431.CEL	GSM300431.CEL	normal		adult	M		heart			13 weeks
E-GEOD-11887	06/23/04	GSM300427.CEL	GSM300427.CEL	normal		adult	M		heart			13 weeks
E-GEOD-11887	06/23/04	GSM300426.CEL	GSM300426.CEL	normal		adult	M		heart			13 weeks
E-GEOD-11887	07/07/04	GSM300429.CEL	GSM300429.CEL	normal		adult	M		heart			13 weeks
E-GEOD-12337	12/19/06	GSM309958.CEL	GSM309958.CEL	sham		adult	M	C57BL/6J	heart			12 weeks
E-GEOD-12337	12/19/06	GSM309959.CEL	GSM309959.CEL	sham		adult	M	C57BL/6J	heart			12 weeks
E-GEOD-12337	12/19/06	GSM309960.CEL	GSM309960.CEL	sham		adult	M	C57BL/6J	heart			12 weeks
E-GEOD-12337	12/19/06	GSM309961.CEL	GSM309961.CEL	sham		adult	M	C57BL/6J	heart			12 weeks
E-GEOD-12337	12/19/06	GSM309963.CEL	GSM309963.CEL	Transverse Aortic Constriction (TAC)-induced		adult	M	C57BL/6J	heart			12 weeks
E-GEOD-12337	12/19/06	GSM309964.CEL	GSM309964.CEL	Transverse Aortic Constriction (TAC)-induced		adult	M	C57BL/6J	heart			12 weeks
E-GEOD-12337	12/19/06	GSM309965.CEL	GSM309965.CEL	Transverse Aortic Constriction (TAC)-induced		adult	M	C57BL/6J	heart			12 weeks
E-GEOD-12337	12/19/06	GSM309966.CEL	GSM309966.CEL	sham	PPARalpha knockout	adult	M	C57BL/6J	heart			12 weeks
E-GEOD-12337	12/19/06	GSM309967.CEL	GSM309967.CEL	sham	PPARalpha knockout	adult	M	C57BL/6J	heart			12 weeks
E-GEOD-12337	12/19/06	GSM309968.CEL	GSM309968.CEL	sham	PPARalpha knockout	adult	M	C57BL/6J	heart			12 weeks
E-GEOD-12337	12/19/06	GSM309969.CEL	GSM309969.CEL	sham	PPARalpha knockout	adult	M	C57BL/6J	heart			12 weeks
E-GEOD-12337	12/19/06	GSM309970.CEL	GSM309970.CEL	Transverse Aortic Constriction (TAC)-induced	PPARalpha knockout	adult	M	C57BL/6J	heart			12 weeks
E-GEOD-12337	12/19/06	GSM309971.CEL	GSM309971.CEL	Transverse Aortic Constriction (TAC)-induced	PPARalpha knockout	adult	M	C57BL/6J	heart			12 weeks
E-GEOD-12337	12/19/06	GSM309972.CEL	GSM309972.CEL	Transverse Aortic Constriction (TAC)-induced	PPARalpha knockout	adult	M	C57BL/6J	heart			12 weeks
E-GEOD-12337	12/19/06	GSM309973.CEL	GSM309973.CEL	Transverse Aortic Constriction (TAC)-induced	PPARalpha knockout	adult	M	C57BL/6J	heart			12 weeks
E-GEOD-13031	08/11/06	GSM326495.cel	GSM326495.cel	aortic banding	CHF1/Hey2 overexpression	young	M		heart			10 weeks
E-GEOD-13031	08/11/06	GSM326497.cel	GSM326497.cel	aortic banding	CHF1/Hey2 overexpression	young	M		heart			10 weeks
E-GEOD-13031	08/11/06	GSM326498.cel	GSM326498.cel	aortic banding	CHF1/Hey2 overexpression	young	M		heart			10 weeks
E-GEOD-13031	08/11/06	GSM326499.cel	GSM326499.cel	aortic banding		young	M		heart			10 weeks
E-GEOD-13031	08/11/06	GSM326500.cel	GSM326500.cel	aortic banding		young	M		heart			10 weeks
E-GEOD-13031	08/11/06	GSM326501.cel	GSM326501.cel	aortic banding		young	F		heart			10 weeks
E-GEOD-13031	08/11/06	GSM326502.cel	GSM326502.cel	aortic banding		young	M		heart			10 weeks
E-GEOD-13874	05/16/06	GSM349043.CEL	GSM349043.CEL	normal		young	M		heart			8 weeks
E-GEOD-13874	05/16/06	GSM349050.CEL	GSM349050.CEL	normal		young	M		heart			8 weeks
E-GEOD-13874	05/16/06	GSM349051.CEL	GSM349051.CEL	normal		young	M		heart			8 weeks
E-GEOD-13874	05/16/06	GSM349052.CEL	GSM349052.CEL	normal		young	M		heart			8 weeks
E-GEOD-13874	05/16/06	GSM349053.CEL	GSM349053.CEL	calcineurin overexpression		young	M		heart			8 weeks
E-GEOD-13874	05/16/06	GSM349055.CEL	GSM349055.CEL	calcineurin overexpression		young	M		heart			8 weeks
E-GEOD-13874	05/16/06	GSM349056.CEL	GSM349056.CEL	calcineurin overexpression		young	M		heart			8 weeks
E-GEOD-13874	05/16/06	GSM349058.CEL	GSM349058.CEL	calcineurin overexpression		young	M		heart			8 weeks
E-GEOD-13874	02/03/05	GSM349109.CEL	GSM349109.CEL	1% DMSO treatment		10 days	F		cell lines	cardiomyocyte	P19CL6	10 days
E-GEOD-13874	03/01/05	GSM349110.CEL	GSM349110.CEL	1% DMSO treatment		10 days	F		cell lines	cardiomyocyte	P19CL6	10 days
E-GEOD-13874	03/08/05	GSM349111.CEL	GSM349111.CEL	1% DMSO treatment		10 days	F		cell lines	cardiomyocyte	P19CL6	10 days
E-GEOD-14395	11/09/06	GSM359855.CEL	GSM359855.CEL	PPARalpha knockout		young	F	129/SV	heart			11 weeks
E-GEOD-14395	11/09/06	GSM359853.CEL	GSM359853.CEL	PPARalpha knockout		young	F	129/SV	heart			11 weeks
E-GEOD-14395	11/09/06	GSM359854.CEL	GSM359854.CEL	PPARalpha knockout		young	F	129/SV	heart			11 weeks
E-GEOD-14395	11/09/06	GSM359848.CEL	GSM359848.CEL	PPARalpha knockout		young	M	129/SV	heart			11 weeks
E-GEOD-14395	11/09/06	GSM359847.CEL	GSM359847.CEL	PPARalpha knockout		young	M	129/SV	heart			11 weeks
E-GEOD-14395	11/09/06	GSM359849.CEL	GSM359849.CEL	PPARalpha knockout		young	M	129/SV	heart			11 weeks
E-GEOD-14395	11/09/06	GSM359852.CEL	GSM359852.CEL	normal		young	F	129/SV	heart			11 weeks
E-GEOD-14395	11/09/06	GSM359851.CEL	GSM359851.CEL	normal		young	F	129/SV	heart			11 weeks
E-GEOD-14395	11/09/06	GSM359850.CEL	GSM359850.CEL	normal		young	F	129/SV	heart			11 weeks
E-GEOD-14395	11/09/06	GSM359846.CEL	GSM359846.CEL	normal		young	M	129/SV	heart			11 weeks
E-GEOD-14395	11/09/06	GSM359844.CEL	GSM359844.CEL	normal		young	M	129/SV	heart			11 weeks
E-GEOD-14395	11/09/06	GSM359845.CEL	GSM359845.CEL	normal		young	M	129/SV	heart			11 weeks
E-GEOD-1479	02/25/04	GSM25150.CEL	GSM25150.CEL	normal		E10.5	F	C57BL/6J	heart			E10.5
E-GEOD-1479	02/25/04	GSM25152.CEL	GSM25152.CEL	normal		E10.5	F	C57BL/6J	heart			E10.5
E-GEOD-1479	02/25/04	GSM25151.CEL	GSM25151.CEL	normal		E10.5	F	C57BL/6J	heart			E10.5
E-GEOD-1479	02/25/04	GSM25154.CEL	GSM25154.CEL	normal		E11.5	F	C57BL/6J	heart			E11.5
E-GEOD-1479	02/25/04	GSM25153.CEL	GSM25153.CEL	normal		E11.5	F	C57BL/6J	heart			E11.5
E-GEOD-1479	02/25/04	GSM25155.CEL	GSM25155.CEL	normal		E11.5	F	C57BL/6J	heart			E11.5
E-GEOD-1479	03/02/04	GSM25160.CEL	GSM25160.CEL	normal		E12.5	F	C57BL/6J	heart	atrial		E12.5
E-GEOD-1479	03/02/04	GSM25159.CEL	GSM25159.CEL	normal		E12.5	F	C57BL/6J	heart	atrial		E12.5
E-GEOD-1479	03/02/04	GSM25161.CEL	GSM25161.CEL	normal		E12.5	F	C57BL/6J	heart	atrial		E12.5
E-GEOD-1479	02/25/04	GSM25156.CEL	GSM25156.CEL	normal		E12.5	F	C57BL/6J	heart	both ventricles		E12.5
E-GEOD-1479	02/25/04	GSM25157.CEL	GSM25157.CEL	normal		E12.5	F	C57BL/6J	heart	both ventricles		E12.5
E-GEOD-1479	02/25/04	GSM25158.CEL	GSM25158.CEL	normal		E12.5	F	C57BL/6J	heart	both ventricles		E12.5
E-GEOD-1479	03/02/04	GSM25165.CEL	GSM25165.CEL	normal		E13.5	F	C57BL/6J	heart	atrial		E13.5
E-GEOD-1479	03/02/04	GSM25166.CEL	GSM25166.CEL	normal		E13.5	F	C57BL/6J	heart	atrial		E13.5
E-GEOD-1479	03/02/04	GSM25167.CEL	GSM25167.CEL	normal		E13.5	F	C57BL/6J	heart	atrial		E13.5
E-GEOD-1479	02/25/04	GSM25164.CEL	GSM25164.CEL	normal		E13.5	F	C57BL/6J	heart	both ventricles		E13.5
E-GEOD-1479	02/25/04	GSM25163.CEL	GSM25163.CEL	normal		E13.5	F	C57BL/6J	heart	both ventricles		E13.5
E-GEOD-1479	02/25/04	GSM25162.CEL	GSM25162.CEL	normal		E13.5	F	C57BL/6J	heart	both ventricles		E13.5
E-GEOD-1479	03/02/04	GSM25171.CEL	GSM25171.CEL	normal		E14.5	F	C57BL/6J	heart	atrial		E14.5
E-GEOD-1479	03/02/04	GSM25173.CEL	GSM25173.CEL	normal		E14.5	F	C57BL/6J	heart	atrial		E14.5
E-GEOD-1479	03/02/04	GSM25172.CEL	GSM25172.CEL	normal		E14.5	F	C57BL/6J	heart	atrial		E14.5
E-GEOD-1479	02/25/04	GSM25170.CEL	GSM25170.CEL	normal		E14.5	F	C57BL/6J	heart	both ventricles		E14.5
E-GEOD-1479	02/25/04	GSM25169.CEL	GSM25169.CEL	normal		E14.5	F	C57BL/6J	heart	both ventricles		E14.5
E-GEOD-1479	03/02/04	GSM25179.CEL	GSM25179.CEL	normal		E16.5	F	C57BL/6J	heart	atrial		E16.5
E-GEOD-1479	03/02/04	GSM25177.CEL	GSM25177.CEL	normal		E16.5	F	C57BL/6J	heart	atrial		E16.5
E-GEOD-1479	03/02/04	GSM25178.CEL	GSM25178.CEL	normal		E16.5	F	C57BL/6J	heart	atrial		E16.5
E-GEOD-1479	02/25/04	GSM25174.CEL	GSM25174.CEL	normal		E16.5	F	C57BL/6J	heart	both ventricles		E16.5
E-GEOD-1479	02/25/04	GSM25176.CEL	GSM25176.CEL	normal		E16.5	F	C57BL/6J	heart	both ventricles		E16.5
E-GEOD-1479	02/25/04	GSM25175.CEL	GSM25175.CEL	normal		E16.5	F	C57BL/6J	heart	both ventricles		E16.5
E-GEOD-1479	03/02/04	GSM25183.CEL	GSM25183.CEL	normal		E18.5	F	C57BL/6J	heart	atrial		E18.5
E-GEOD-1479	03/02/04	GSM25184.CEL	GSM25184.CEL	normal		E18.5	F	C57BL/6J	heart	atrial		E18.5
E-GEOD-1479	02/25/04	GSM25181.CEL	GSM25181.CEL	normal		E18.5	F	C57BL/6J	heart	both ventricles		E18.5
E-GEOD-1479	02/25/04	GSM25182.CEL	GSM25182.CEL	normal		E18.5	F	C57BL/6J	heart	both ventricles		E18.5
E-GEOD-1479	02/25/04	GSM25180.CEL	GSM25180.CEL	normal		E18.5	F	C57BL/6J	heart	both ventricles		E18.5
E-GEOD-14802	06/06/07	GSM370428.CEL	GSM370428.CEL	normal			M		heart
E-GEOD-14802	06/06/07	GSM370427.CEL	GSM370427.CEL	normal			M		heart
E-GEOD-14802	06/06/07	GSM370426.CEL	GSM370426.CEL	normal			M		heart
E-GEOD-14802	06/06/07	GSM370425.CEL	GSM370425.CEL	duplication Dp(11)17/+ on chromosome 11			M		heart	whole
E-GEOD-14802	06/06/07	GSM370424.CEL	GSM370424.CEL	duplication Dp(11)17/+ on chromosome 11			M		heart	whole
E-GEOD-14802	06/06/07	GSM370423.CEL	GSM370423.CEL	duplication Dp(11)17/+ on chromosome 11			M		heart	whole
E-GEOD-14802	06/06/07	GSM370422.CEL	GSM370422.CEL	deletion Df(11)17)/+ on chromosome 11			M		heart	whole
E-GEOD-14802	06/06/07	GSM370421.CEL	GSM370421.CEL	deletion Df(11)17)/+ on chromosome 11			M		heart	whole
E-GEOD-14802	06/06/07	GSM370420.CEL	GSM370420.CEL	deletion Df(11)17)/+ on chromosome 11			M		heart	whole
E-GEOD-14802	06/06/07	GSM370419.CEL	GSM370419.CEL	duplication Dp(11)17/+ and a deletion Df(11)17)/+ on chromosome 11			M		heart	whole
E-GEOD-14802	06/06/07	GSM370418.CEL	GSM370418.CEL	duplication Dp(11)17/+ and a deletion Df(11)17)/+ on chromosome 11			M		heart	whole
E-GEOD-14802	06/06/07	GSM370417.CEL	GSM370417.CEL	duplication Dp(11)17/+ and a deletion Df(11)17)/+ on chromosome 11			M		heart	whole
E-GEOD-14906	02/03/06	GSM372285.CEL	GSM372285.CEL	GATA4ki mutant		E12.5	F	C57BL/6J	heart	whole		E12.5
E-GEOD-14906	09/13/06	GSM372143.CEL	GSM372143.CEL	normal		E12.5	M	C57BL/6J	heart			E12.5
E-GEOD-14906	11/02/05	GSM372153.CEL	GSM372153.CEL	normal		E12.5	F	C57BL/6J	heart			E12.5
E-GEOD-14906	02/03/06	GSM372265.CEL	GSM372265.CEL	normal		E12.5	F	C57BL/6J	heart			E12.5
E-GEOD-14906	11/02/05	GSM372160.CEL	GSM372160.CEL	Fog2 knockout		E12.5	F	C57BL/6J	heart	whole		E12.5
E-GEOD-14906	09/13/06	GSM372145.CEL	GSM372145.CEL	Fog2 knockout		E12.5	M	C57BL/6J	heart	whole		E12.5
E-GEOD-15129	09/20/06	GSM378052.CEL	GSM378052.CEL	normal		adult	F	SAMP1	heart			24 weeks
E-GEOD-15129	09/20/06	GSM378051.CEL	GSM378051.CEL	normal		adult	F	SAMP1	heart			24 weeks
E-GEOD-15129	09/20/06	GSM378053.CEL	GSM378053.CEL	normal		adult	F	SAMP1	heart			24 weeks
E-GEOD-15129	09/20/06	GSM378055.CEL	GSM378055.CEL	Q10 diet		adult	F	SAMP1	heart			24 weeks
E-GEOD-15129	09/20/06	GSM378054.CEL	GSM378054.CEL	Q10 diet		adult	F	SAMP1	heart			24 weeks
E-GEOD-15129	09/20/06	GSM378056.CEL	GSM378056.CEL	Q10 diet		adult	F	SAMP1	heart			24 weeks
E-GEOD-15129	09/20/06	GSM378058.CEL	GSM378058.CEL	QH2 diet		adult	F	SAMP1	heart			24 weeks
E-GEOD-15129	09/20/06	GSM378059.CEL	GSM378059.CEL	QH2 diet		adult	F	SAMP1	heart			24 weeks
E-GEOD-15129	09/20/06	GSM378057.CEL	GSM378057.CEL	QH2 diet		adult	F	SAMP1	heart			24 weeks
E-GEOD-15129	12/27/07	GSM378061.CEL	GSM378061.CEL	normal		old	F	SAMP1	heart			56 weeks
E-GEOD-15129	12/27/07	GSM378060.CEL	GSM378060.CEL	normal		old	F	SAMP1	heart			56 weeks
E-GEOD-15129	12/27/07	GSM378062.CEL	GSM378062.CEL	normal		old	F	SAMP1	heart			56 weeks
E-GEOD-15129	12/27/07	GSM378064.CEL	GSM378064.CEL	Q10 diet		old	F	SAMP1	heart			56 weeks
E-GEOD-15129	12/27/07	GSM378065.CEL	GSM378065.CEL	Q10 diet		old	F	SAMP1	heart			56 weeks
E-GEOD-15129	12/27/07	GSM378063.CEL	GSM378063.CEL	Q10 diet		old	F	SAMP1	heart			56 weeks
E-GEOD-15129	12/27/07	GSM378066.CEL	GSM378066.CEL	QH2 diet		old	F	SAMP1	heart			56 weeks
E-GEOD-15129	12/27/07	GSM378067.CEL	GSM378067.CEL	QH2 diet		old	F	SAMP1	heart			56 weeks
E-GEOD-15129	12/27/07	GSM378068.CEL	GSM378068.CEL	QH2 diet		old	F	SAMP1	heart			56 weeks
E-GEOD-16790	11/19/04	GSM421634.CEL	GSM421634.CEL	normal		adult	M	C57BL/6J	heart	myocardium		24 weeks
E-GEOD-16790	11/19/04	GSM421633.CEL	GSM421633.CEL	normal		adult	M	C57BL/6J	heart	myocardium		24 weeks
E-GEOD-16790	11/19/04	GSM421632.CEL	GSM421632.CEL	normal		adult	M	C57BL/6J	heart	myocardium		24 weeks
E-GEOD-16790	11/19/04	GSM421631.CEL	GSM421631.CEL	normal		adult	M	C57BL/6J	heart	myocardium		24 weeks
E-GEOD-16790	12/10/04	GSM421630.CEL	GSM421630.CEL	leptine repletion		old	M	ob/ob	heart	myocardium		28 weeks
E-GEOD-16790	11/22/04	GSM421629.CEL	GSM421629.CEL	leptine repletion		old	M	ob/ob	heart	myocardium		28 weeks
E-GEOD-16790	11/18/04	GSM421628.CEL	GSM421628.CEL	leptine repletion		old	M	ob/ob	heart	myocardium		28 weeks
E-GEOD-16790	11/18/04	GSM421627.CEL	GSM421627.CEL	leptine repletion		old	M	ob/ob	heart	myocardium		28 weeks
E-GEOD-16790	11/18/04	GSM421626.CEL	GSM421626.CEL	leptine repletion		old	M	ob/ob	heart	myocardium		28 weeks
E-GEOD-16790	11/18/04	GSM421625.CEL	GSM421625.CEL	calorie restricted diet		old	M	ob/ob	heart	myocardium		28 weeks
E-GEOD-16790	11/18/04	GSM421624.CEL	GSM421624.CEL	calorie restricted diet		old	M	ob/ob	heart	myocardium		28 weeks
E-GEOD-16790	11/18/04	GSM421623.CEL	GSM421623.CEL	calorie restricted diet		old	M	ob/ob	heart	myocardium		28 weeks
E-GEOD-16790	11/18/04	GSM421622.CEL	GSM421622.CEL	calorie restricted diet		old	M	ob/ob	heart	myocardium		28 weeks
E-GEOD-16790	11/19/04	GSM421621.CEL	GSM421621.CEL	calorie restricted diet		old	M	ob/ob	heart	myocardium		28 weeks
E-GEOD-16790	11/19/04	GSM421620.CEL	GSM421620.CEL	genetically fat		adult	M	ob/ob	heart	myocardium		24 weeks
E-GEOD-16790	11/18/04	GSM421619.CEL	GSM421619.CEL	genetically fat		adult	M	ob/ob	heart	myocardium		24 weeks
E-GEOD-16790	11/19/04	GSM421618.CEL	GSM421618.CEL	genetically fat		adult	M	ob/ob	heart	myocardium		24 weeks
E-GEOD-16790	11/18/04	GSM421617.CEL	GSM421617.CEL	genetically fat		adult	M	ob/ob	heart	myocardium		24 weeks
E-GEOD-17478	02/21/07	GSM435923.CEL	GSM435923.CEL	normal		adult	F	CD1	heart	left ventricle		20 weeks
E-GEOD-17478	02/21/07	GSM435921.CEL	GSM435921.CEL	normal		adult	F	CD1	heart	left ventricle		20 weeks
E-GEOD-17478	02/21/07	GSM435922.CEL	GSM435922.CEL	normal		adult	F	CD1	heart	left ventricle		20 weeks
E-GEOD-17478	02/21/07	GSM435925.CEL	GSM435925.CEL	normal		adult	F	CD1	heart	left ventricle		20 weeks
E-GEOD-17478	02/21/07	GSM435924.CEL	GSM435924.CEL	normal		adult	F	CD1	heart	left ventricle		20 weeks
E-GEOD-17478	02/21/07	GSM435926.CEL	GSM435926.CEL	normal		adult	F	CD1	heart	left ventricle		20 weeks
E-GEOD-17478	02/21/07	GSM435928.CEL	GSM435928.CEL	dnCREB		adult	M	CD1	heart	left ventricle		20 weeks
E-GEOD-17478	03/15/07	GSM435929.CEL	GSM435929.CEL	dnCREB		adult	M	CD1	heart	left ventricle		20 weeks
E-GEOD-17478	02/21/07	GSM435932.CEL	GSM435932.CEL	dnCREB		adult	F	CD1	heart	left ventricle		20 weeks
E-GEOD-17478	02/21/07	GSM435931.CEL	GSM435931.CEL	dnCREB		adult	M	CD1	heart	left ventricle		20 weeks
E-GEOD-17478	02/21/07	GSM435927.CEL	GSM435927.CEL	dnCREB		adult	M	CD1	heart	left ventricle		20 weeks
E-GEOD-17478	02/21/07	GSM435930.CEL	GSM435930.CEL	dnCREB		adult	M	CD1	heart	left ventricle		20 weeks
E-GEOD-18224	06/08/07	GSM455506.CEL	GSM455506.CEL	sham		young	M	C57BL/6J	heart	left ventricle		10 weeks
E-GEOD-18224	06/08/07	GSM455505.CEL	GSM455505.CEL	sham		young	M	C57BL/6J	heart	left ventricle		10 weeks
E-GEOD-18224	06/08/07	GSM455504.CEL	GSM455504.CEL	sham		young	M	C57BL/6J	heart	left ventricle		10 weeks
E-GEOD-18224	06/08/07	GSM455503.CEL	GSM455503.CEL	sham		young	M	C57BL/6J	heart	left ventricle		10 weeks
E-GEOD-18224	06/08/07	GSM455499.CEL	GSM455499.CEL	sham		young	F	C57BL/6J	heart	left ventricle		10 weeks
E-GEOD-18224	06/08/07	GSM455498.CEL	GSM455498.CEL	sham		young	F	C57BL/6J	heart	left ventricle		10 weeks
E-GEOD-18224	06/08/07	GSM455497.CEL	GSM455497.CEL	sham		young	F	C57BL/6J	heart	left ventricle		10 weeks
E-GEOD-18224	06/08/07	GSM455496.CEL	GSM455496.CEL	sham		young	F	C57BL/6J	heart	left ventricle		10 weeks
E-GEOD-18224	06/07/07	GSM455495.CEL	GSM455495.CEL	Transverse Aortic Constriction (TAC)		young	M	C57BL/6J	heart	left ventricle		10 weeks
E-GEOD-18224	06/07/07	GSM455494.CEL	GSM455494.CEL	Transverse Aortic Constriction (TAC)		young	M	C57BL/6J	heart	left ventricle		10 weeks
E-GEOD-18224	06/07/07	GSM455493.CEL	GSM455493.CEL	Transverse Aortic Constriction (TAC)		young	M	C57BL/6J	heart	left ventricle		10 weeks
E-GEOD-18224	06/07/07	GSM455492.CEL	GSM455492.CEL	Transverse Aortic Constriction (TAC)		young	M	C57BL/6J	heart	left ventricle		10 weeks
E-GEOD-18224	06/07/07	GSM455491.CEL	GSM455491.CEL	Transverse Aortic Constriction (TAC)		young	F	C57BL/6J	heart	left ventricle		10 weeks
E-GEOD-18224	06/07/07	GSM455468.CEL	GSM455468.CEL	Transverse Aortic Constriction (TAC)		young	F	C57BL/6J	heart	left ventricle		10 weeks
E-GEOD-18224	06/07/07	GSM455437.CEL	GSM455437.CEL	Transverse Aortic Constriction (TAC)		young	F	C57BL/6J	heart	left ventricle		10 weeks
E-GEOD-18224	06/07/07	GSM455436.CEL	GSM455436.CEL	Transverse Aortic Constriction (TAC)		young	F	C57BL/6J	heart	left ventricle		10 weeks
E-GEOD-18224	06/06/07	GSM455350.CEL	GSM455350.CEL	sham	estrogen receptor beta knockout	young	M	C57BL/6J	heart	left ventricle		10 weeks
E-GEOD-18224	06/06/07	GSM455349.CEL	GSM455349.CEL	sham	estrogen receptor beta knockout	young	M	C57BL/6J	heart	left ventricle		10 weeks
E-GEOD-18224	06/06/07	GSM455340.CEL	GSM455340.CEL	sham	estrogen receptor beta knockout	young	M	C57BL/6J	heart	left ventricle		10 weeks
E-GEOD-18224	06/05/07	GSM455325.CEL	GSM455325.CEL	sham	estrogen receptor beta knockout	young	M	C57BL/6J	heart	left ventricle		10 weeks
E-GEOD-18224	06/06/07	GSM455324.CEL	GSM455324.CEL	sham	estrogen receptor beta knockout	young	F	C57BL/6J	heart	left ventricle		10 weeks
E-GEOD-18224	06/05/07	GSM455323.CEL	GSM455323.CEL	sham	estrogen receptor beta knockout	young	F	C57BL/6J	heart	left ventricle		10 weeks
E-GEOD-18224	06/05/07	GSM455322.CEL	GSM455322.CEL	sham	estrogen receptor beta knockout	young	F	C57BL/6J	heart	left ventricle		10 weeks
E-GEOD-18224	06/05/07	GSM455321.CEL	GSM455321.CEL	sham	estrogen receptor beta knockout	young	F	C57BL/6J	heart	left ventricle		10 weeks
E-GEOD-18224	06/13/07	GSM455320.CEL	GSM455320.CEL	Transverse Aortic Constriction (TAC)	estrogen receptor beta knockout	young	M	C57BL/6J	heart	left ventricle		10 weeks
E-GEOD-18224	06/13/07	GSM455319.CEL	GSM455319.CEL	Transverse Aortic Constriction (TAC)	estrogen receptor beta knockout	young	M	C57BL/6J	heart	left ventricle		10 weeks
E-GEOD-18224	06/01/07	GSM455318.CEL	GSM455318.CEL	Transverse Aortic Constriction (TAC)	estrogen receptor beta knockout	young	M	C57BL/6J	heart	left ventricle		10 weeks
E-GEOD-18224	06/01/07	GSM455317.CEL	GSM455317.CEL	Transverse Aortic Constriction (TAC)	estrogen receptor beta knockout	young	M	C57BL/6J	heart	left ventricle		10 weeks
E-GEOD-18224	06/01/07	GSM455316.CEL	GSM455316.CEL	Transverse Aortic Constriction (TAC)	estrogen receptor beta knockout	young	F	C57BL/6J	heart	left ventricle		10 weeks
E-GEOD-18224	06/01/07	GSM455315.CEL	GSM455315.CEL	Transverse Aortic Constriction (TAC)	estrogen receptor beta knockout	young	F	C57BL/6J	heart	left ventricle		10 weeks
E-GEOD-18224	06/01/07	GSM455229.CEL	GSM455229.CEL	Transverse Aortic Constriction (TAC)	estrogen receptor beta knockout	young	F	C57BL/6J	heart	left ventricle		10 weeks
E-GEOD-18224	06/01/07	GSM455171.CEL	GSM455171.CEL	Transverse Aortic Constriction (TAC)	estrogen receptor beta knockout	young	F	C57BL/6J	heart	left ventricle		10 weeks
E-GEOD-18801	07/13/06	GSM466349_WT_E.CEL	GSM466349_WT_E.CEL	normal		young	M	C57BL/6J	heart	left ventricle		8 week
E-GEOD-18801	07/13/06	GSM466348_WT_B.CEL	GSM466348_WT_B.CEL	normal		young	M	C57BL/6J	heart	left ventricle		8 week
E-GEOD-18801	07/11/06	GSM466394_CTR_730.CEL	GSM466394_CTR_730.CEL	isoproterenol		young	M	C57BL/6J	heart	left ventricle		8 week
E-GEOD-18801	10/27/06	GSM466400_SND_2.CEL	GSM466400_SND_2.CEL	exercise		young	M	C57BL/6J	heart	left ventricle		8 week
E-GEOD-18801	07/13/06	GSM466341_WT_A.CEL	GSM466341_WT_A.CEL	normal		young	M	C57BL/6J	heart	left ventricle		8 week
E-GEOD-18801	10/27/06	GSM466399_SND_1.CEL	GSM466399_SND_1.CEL	exercise		young	M	C57BL/6J	heart	left ventricle		8 week
E-GEOD-18801	07/11/06	GSM466350_CTR_726.CEL	GSM466350_CTR_726.CEL	isoproterenol		young	M	C57BL/6J	heart	left ventricle		8 week
E-GEOD-18801	07/11/06	GSM466351_CTR_728.CEL	GSM466351_CTR_728.CEL	isoproterenol		young	M	C57BL/6J	heart	left ventricle		8 week
E-GEOD-18801	10/27/06	GSM466401_SND_3.CEL	GSM466401_SND_3.CEL	exercise		young	M	C57BL/6J	heart	left ventricle		8 week
E-GEOD-19079	04/04/07	GSM472350.CEL	GSM472350.CEL	act2 knockout			M	C57BL/6J	heart	left ventricle
E-GEOD-19079	12/07/07	GSM472354.CEL	GSM472354.CEL	act2 knockout			M	C57BL/6J	heart	left ventricle
E-GEOD-19079	12/07/07	GSM472355.CEL	GSM472355.CEL	act2 knockout			M	C57BL/6J	heart	left ventricle
E-GEOD-19079	12/07/07	GSM472352.CEL	GSM472352.CEL	normal			M	C57BL/6J	heart	left ventricle
E-GEOD-19079	12/07/07	GSM472353.CEL	GSM472353.CEL	normal			M	C57BL/6J	heart	left ventricle
E-GEOD-20570	01/30/09	GSM516903.CEL	GSM516903.CEL	normal		young	F	129/SV x C57BL/6J	heart			8 week
E-GEOD-20570	01/30/09	GSM516904.CEL	GSM516904.CEL	normal		young	F	129/SV x C57BL/6J	heart			8 week
E-GEOD-20570	01/30/09	GSM516905.CEL	GSM516905.CEL	normal		young	F	129/SV x C57BL/6J	heart			8 week
E-GEOD-20570	01/30/09	GSM516902.CEL	GSM516902.CEL	PTIP deletion with tamoxifen injection		young	F	129/SV x C57BL/6J	heart			8 week
E-GEOD-20570	01/30/09	GSM516900.CEL	GSM516900.CEL	PTIP deletion with tamoxifen injection		young	F	129/SV x C57BL/6J	heart			8 week
E-GEOD-20570	01/30/09	GSM516901.CEL	GSM516901.CEL	PTIP deletion with tamoxifen injection		young	F	129/SV x C57BL/6J	heart			8 week
E-GEOD-21368	03/07/07	GSM372914.CEL	GSM372914.CEL	normal	24 hours Fast	young	M	C57BL/6J	heart			8 weeks
E-GEOD-21368	03/07/07	GSM372917.CEL	GSM372917.CEL	normal	24 hours Fast	young	M	C57BL/6J	heart			8 weeks
E-GEOD-21368	03/07/07	GSM372918.CEL	GSM372918.CEL	normal	24 hours Fast	young	M	C57BL/6J	heart			8 weeks
E-GEOD-21368	03/07/07	GSM372915.CEL	GSM372915.CEL	normal	24 hours Fast	young	M	C57BL/6J	heart			8 weeks
E-GEOD-21368	03/07/07	GSM372916.CEL	GSM372916.CEL	normal	24 hours Fast	young	M	C57BL/6J	heart			8 weeks
E-GEOD-21368	10/18/06	GSM372904.CEL	GSM372904.CEL	CARB diet	24 hours Fast	young	M	C57BL/6J	heart			8 weeks
E-GEOD-21368	10/18/06	GSM372905.CEL	GSM372905.CEL	CARB diet	24 hours Fast	young	M	C57BL/6J	heart			8 weeks
E-GEOD-21368	10/18/06	GSM372906.CEL	GSM372906.CEL	CARB diet	24 hours Fast	young	M	C57BL/6J	heart			8 weeks
E-GEOD-21368	10/18/06	GSM372907.CEL	GSM372907.CEL	CARB diet	24 hours Fast	young	M	C57BL/6J	heart			8 weeks
E-GEOD-21368	04/24/09	GSM533880.CEL	GSM533880.CEL	ketogenic diet		adult	M	C57BL/6J	heart			12 weeks
E-GEOD-21368	04/24/09	GSM533881.CEL	GSM533881.CEL	ketogenic diet		adult	M	C57BL/6J	heart			12 weeks
E-GEOD-21368	04/24/09	GSM533879.CEL	GSM533879.CEL	ketogenic diet		adult	M	C57BL/6J	heart			12 weeks
E-GEOD-21368	04/24/09	GSM533878.CEL	GSM533878.CEL	ketogenic diet		adult	M	C57BL/6J	heart			12 weeks
E-GEOD-23101	06/25/09	GSM569344.CEL	GSM569344.CEL	atorvastatin treatment		adult	M	C57BL/6J	heart	left ventricle		12 weeks
E-GEOD-23101	06/25/09	GSM569343.CEL	GSM569343.CEL	atorvastatin treatment		adult	M	C57BL/6J	heart	left ventricle		12 weeks
E-GEOD-23101	06/25/09	GSM569341.CEL	GSM569341.CEL	atorvastatin treatment		adult	M	C57BL/6J	heart	left ventricle		12 weeks
E-GEOD-23101	06/25/09	GSM569340.CEL	GSM569340.CEL	rosuvastatin treatment		adult	M	C57BL/6J	heart	left ventricle		12 weeks
E-GEOD-23101	06/25/09	GSM569338.CEL	GSM569338.CEL	rosuvastatin treatment		adult	M	C57BL/6J	heart	left ventricle		12 weeks
E-GEOD-23101	06/25/09	GSM569337.CEL	GSM569337.CEL	rosuvastatin treatment		adult	M	C57BL/6J	heart	left ventricle		12 weeks
E-GEOD-23101	06/25/09	GSM569336.CEL	GSM569336.CEL	pravastatin treatment		adult	M	C57BL/6J	heart	left ventricle		12 weeks
E-GEOD-23101	06/25/09	GSM569335.CEL	GSM569335.CEL	pravastatin treatment		adult	M	C57BL/6J	heart	left ventricle		12 weeks
E-GEOD-23101	06/25/09	GSM569334.CEL	GSM569334.CEL	pravastatin treatment		adult	M	C57BL/6J	heart	left ventricle		12 weeks
E-GEOD-23101	06/25/09	GSM569333.CEL	GSM569333.CEL	pravastatin treatment		adult	M	C57BL/6J	heart	left ventricle		12 weeks
E-GEOD-23101	06/24/09	GSM569332.CEL	GSM569332.CEL	pitavastatin treatment		adult	M	C57BL/6J	heart	left ventricle		12 weeks
E-GEOD-23101	06/24/09	GSM569331.CEL	GSM569331.CEL	pitavastatin treatment		adult	M	C57BL/6J	heart	left ventricle		12 weeks
E-GEOD-23101	06/24/09	GSM569330.CEL	GSM569330.CEL	pitavastatin treatment		adult	M	C57BL/6J	heart	left ventricle		12 weeks
E-GEOD-23101	06/24/09	GSM569329.CEL	GSM569329.CEL	pitavastatin treatment		adult	M	C57BL/6J	heart	left ventricle		12 weeks
E-GEOD-23101	06/24/09	GSM569328.CEL	GSM569328.CEL	normal		adult	M	C57BL/6J	heart	left ventricle		12 weeks
E-GEOD-23101	06/24/09	GSM569327.CEL	GSM569327.CEL	normal		adult	M	C57BL/6J	heart	left ventricle		12 weeks
E-GEOD-23101	06/24/09	GSM569326.CEL	GSM569326.CEL	normal		adult	M	C57BL/6J	heart	left ventricle		12 weeks
E-GEOD-23101	06/24/09	GSM569325.CEL	GSM569325.CEL	normal		adult	M	C57BL/6J	heart	left ventricle		12 weeks
E-GEOD-23598	01/19/07	GSM578833.CEL	GSM578833.CEL	MT knockout	DOX treatment	young	M		heart			7 weeks
E-GEOD-23598	04/04/07	GSM578832.CEL	GSM578832.CEL	MT knockout	DOX treatment	young	M		heart			7 weeks
E-GEOD-23598	01/19/07	GSM578831.CEL	GSM578831.CEL	MT knockout		young	M		heart			7 weeks
E-GEOD-23598	04/04/07	GSM578830.CEL	GSM578830.CEL	MT knockout		young	M		heart			7 weeks
E-GEOD-23598	01/19/07	GSM578829.CEL	GSM578829.CEL	DOX treatment		young	M		heart			7 weeks
E-GEOD-23598	04/04/07	GSM578828.CEL	GSM578828.CEL	DOX treatment		young	M		heart			7 weeks
E-GEOD-23598	01/19/07	GSM578827.CEL	GSM578827.CEL	normal		young	M		heart			7 weeks
E-GEOD-23598	04/04/07	GSM578826.CEL	GSM578826.CEL	normal		young	M		heart			7 weeks
E-GEOD-23700	03/05/08	GSM584593.CEL	GSM584593.CEL	Hdac2-Hopx knockout		E16.5	M		heart	ventricle		E16.5
E-GEOD-23700	03/05/08	GSM584592.CEL	GSM584592.CEL	Hdac2-Hopx knockout		E16.5	M		heart	ventricle		E16.5
E-GEOD-23700	03/05/08	GSM584591.CEL	GSM584591.CEL	Hdac2-Hopx knockout		E16.5	F		heart	ventricle		E16.5
E-GEOD-23700	03/05/08	GSM584590.CEL	GSM584590.CEL	Hopx knockout		E16.5	M		heart	ventricle		E16.5
E-GEOD-23700	03/05/08	GSM584589.CEL	GSM584589.CEL	Hopx knockout		E16.5	M		heart	ventricle		E16.5
E-GEOD-23700	03/05/08	GSM584588.CEL	GSM584588.CEL	Hopx knockout		E16.5	F		heart	ventricle		E16.5
E-GEOD-23700	03/05/08	GSM584587.CEL	GSM584587.CEL	Hdac2 knockout		E16.5	M		heart	ventricle		E16.5
E-GEOD-23700	03/05/08	GSM584586.CEL	GSM584586.CEL	Hdac2 knockout		E16.5	M		heart	ventricle		E16.5
E-GEOD-23700	03/05/08	GSM584585.CEL	GSM584585.CEL	Hdac2 knockout		E16.5	F		heart	ventricle		E16.5
E-GEOD-23700	03/05/08	GSM584584.CEL	GSM584584.CEL	normal		E16.5	M		heart	ventricle		E16.5
E-GEOD-23700	03/05/08	GSM584583.CEL	GSM584583.CEL	normal		E16.5	F		heart	ventricle		E16.5
E-GEOD-23700	03/05/08	GSM584582.CEL	GSM584582.CEL	normal		E16.5	F		heart	ventricle		E16.5
E-GEOD-25515	08/19/10	GSM627457.CEL	GSM627457.CEL	high fat diet	Lira treatment	adult	M	C57BL/6J	heart			24 weeks
E-GEOD-25515	08/19/10	GSM627456.CEL	GSM627456.CEL	high fat diet	Lira treatment	adult	M	C57BL/6J	heart			24 weeks
E-GEOD-25515	08/19/10	GSM627455.CEL	GSM627455.CEL	high fat diet	Lira treatment	adult	M	C57BL/6J	heart			24 weeks
E-GEOD-25515	08/19/10	GSM627454.CEL	GSM627454.CEL	high fat diet		adult	M	C57BL/6J	heart			24 weeks
E-GEOD-25515	08/19/10	GSM627453.CEL	GSM627453.CEL	high fat diet		adult	M	C57BL/6J	heart			24 weeks
E-GEOD-25515	08/19/10	GSM627452.CEL	GSM627452.CEL	high fat diet		adult	M	C57BL/6J	heart			24 weeks
E-GEOD-25729	03/05/09	GSM632005_MOE4302_030509H_JC7_050_.CEL	GSM632005_MOE4302_030509H_JC7_050_.CEL	ILKR211A transgenic		young	F	C57BL/6J	heart			9 weeks
E-GEOD-25729	03/05/09	GSM632006_MOE4302_030509H_JC9_G5021_.CEL	GSM632006_MOE4302_030509H_JC9_G5021_.CEL	ILKR211A transgenic		young	F	C57BL/6J	heart			9 weeks
E-GEOD-25729	03/05/09	GSM632009_MOE4302_030509H_JC12_G5024_.CEL	GSM632009_MOE4302_030509H_JC12_G5024_.CEL	ILKR211A transgenic		young	F	C57BL/6J	heart			9 weeks
E-GEOD-25729	03/05/09	GSM632002_MOE4302_030509H_JC2_795_.CEL	GSM632002_MOE4302_030509H_JC2_795_.CEL	ILKS343D transgenic		young	F	C57BL/6J	heart			9 weeks
E-GEOD-25729	03/05/09	GSM632011_MOE4302_030509H_JC4_797_.CEL	GSM632011_MOE4302_030509H_JC4_797_.CEL	ILKS343D transgenic		young	F	C57BL/6J	heart			9 weeks
E-GEOD-25729	03/05/09	GSM632012_MOE4302_030509H_JC5_844_.CEL	GSM632012_MOE4302_030509H_JC5_844_.CEL	ILKS343D transgenic		young	F	C57BL/6J	heart			9 weeks
E-GEOD-25729	03/05/09	GSM632004_MOE4302_030509H_JC6_845_.CEL	GSM632004_MOE4302_030509H_JC6_845_.CEL	normal		young	F	C57BL/6J	heart			9 weeks
E-GEOD-25729	03/05/09	GSM632010_MOE4302_030509H_JC8_051_.CEL	GSM632010_MOE4302_030509H_JC8_051_.CEL	normal		young	F	C57BL/6J	heart			9 weeks
E-GEOD-25729	03/05/09	GSM632001_MOE4302_030509H_JC1_794_.CEL	GSM632001_MOE4302_030509H_JC1_794_.CEL	normal		young	F	C57BL/6J	heart			9 weeks
E-GEOD-25729	03/05/09	GSM632007_MOE4302_030509H_JC10_G5022_.CEL	GSM632007_MOE4302_030509H_JC10_G5022_.CEL	normal		young	F	C57BL/6J	heart			9 weeks
E-GEOD-25729	03/05/09	GSM632003_MOE4302_030509H_JC3_796_.CEL	GSM632003_MOE4302_030509H_JC3_796_.CEL	normal		young	F	C57BL/6J	heart			9 weeks
E-GEOD-25729	03/05/09	GSM632008_MOE4302_030509H_JC11_G5023_.CEL	GSM632008_MOE4302_030509H_JC11_G5023_.CEL	normal		young	F	C57BL/6J	heart			9 weeks
E-GEOD-25765	09/24/10	GSM632876.CEL	GSM632876.CEL	normal		adult	M	C57BL/6J	heart			20 weeks
E-GEOD-25765	09/24/10	GSM632875.CEL	GSM632875.CEL	normal		adult	M	C57BL/6J	heart			20 weeks
E-GEOD-25765	09/24/10	GSM632874.CEL	GSM632874.CEL	hypertrophic	ACC for 1 months	adult	M	C57BL/6J	heart			20 weeks
E-GEOD-25765	09/24/10	GSM632873.CEL	GSM632873.CEL	hypertrophic	ACC for 1 months	adult	M	C57BL/6J	heart			20 weeks
E-GEOD-25765	08/05/10	GSM632872.CEL	GSM632872.CEL	normal		old	M	C57BL/6J	heart			40 weeks
E-GEOD-25765	08/05/10	GSM632871.CEL	GSM632871.CEL	normal		old	M	C57BL/6J	heart			40 weeks
E-GEOD-25765	08/05/10	GSM632870.CEL	GSM632870.CEL	failing	ACC for 6 months	old	M	C57BL/6J	heart			40 weeks
E-GEOD-25765	08/05/10	GSM632869.CEL	GSM632869.CEL	failing	ACC for 6 months	old	M	C57BL/6J	heart			40 weeks
E-GEOD-25765	05/20/09	GSM632868.CEL	GSM632868.CEL	normal		adult	M	C57BL/6J	heart			24 weeks
E-GEOD-25765	05/20/09	GSM632867.CEL	GSM632867.CEL	normal		adult	M	C57BL/6J	heart			24 weeks
E-GEOD-25765	05/20/09	GSM632866.CEL	GSM632866.CEL	apoE-deficient		adult	M	C57BL/6J	heart			24 weeks
E-GEOD-25765	05/20/09	GSM632865.CEL	GSM632865.CEL	apoE-deficient		adult	M	C57BL/6J	heart			24 weeks
E-GEOD-25765	05/20/09	GSM632864.CEL	GSM632864.CEL	failing	apoE-deficient, ACC for 2 months	adult	M	C57BL/6J	heart			24 weeks
E-GEOD-25765	05/20/09	GSM632863.CEL	GSM632863.CEL	failing	apoE-deficient, ACC for 2 months	adult	M	C57BL/6J	heart			24 weeks
E-GEOD-25765	08/27/10	GSM632862.CEL	GSM632862.CEL	normal		old	M	C57BL/6J	heart			72 weeks
E-GEOD-25765	08/27/10	GSM632861.CEL	GSM632861.CEL	normal		old	M	C57BL/6J	heart			72 weeks
E-GEOD-25765	08/27/10	GSM632860.CEL	GSM632860.CEL	failing	apoE-deficient	old	M	C57BL/6J	heart			72 weeks
E-GEOD-25765	08/27/10	GSM632859.CEL	GSM632859.CEL	failing	apoE-deficient	old	M	C57BL/6J	heart			72 weeks
E-GEOD-25766	08/05/10	GSM632878.CEL	GSM632878.CEL	ACC for 6 months	ranolazine treatment	old	M	C57BL/6J	heart			40 weeks
E-GEOD-25766	08/05/10	GSM632877.CEL	GSM632877.CEL	ACC for 6 months	ranolazine treatment	old	M	C57BL/6J	heart			40 weeks
E-GEOD-25767	08/27/10	GSM632880.CEL	GSM632880.CEL	apoE-deficient	ranolazine treatment	old	M	C57BL/6J	heart			72 weeks
E-GEOD-25767	08/27/10	GSM632879.CEL	GSM632879.CEL	apoE-deficient	ranolazine treatment	old	M	C57BL/6J	heart			72 weeks
E-GEOD-25768	10/19/10	GSM632884.CEL	GSM632884.CEL	apoE-deficient		adult	M	C57BL/6J	heart			20 weeks
E-GEOD-25768	10/19/10	GSM632883.CEL	GSM632883.CEL	apoE-deficient		adult	M	C57BL/6J	heart			20 weeks
E-GEOD-25768	10/19/10	GSM632882.CEL	GSM632882.CEL	failing	apoE-deficient, cystamine tratment	adult	M	C57BL/6J	heart			20 weeks
E-GEOD-25768	10/19/10	GSM632881.CEL	GSM632881.CEL	failing	apoE-deficient, cystamine tratment	adult	M	C57BL/6J	heart			20 weeks
E-GEOD-26671	09/06/05	GSM656421.CEL	GSM656421.CEL	1 days post sham		young	M	BALB/c	heart	left ventricle		7 weeks
E-GEOD-26671	09/06/05	GSM656420.CEL	GSM656420.CEL	1 days post Transverse Aortic Constriction (TAC)		young	M	BALB/c	heart	left ventricle		7 weeks
E-GEOD-26671	06/21/05	GSM656428.CEL	GSM656428.CEL	1 months post coronary ligation		young	M	BALB/c	heart	left ventricle		11 weeks
E-GEOD-26671	06/21/05	GSM656429.CEL	GSM656429.CEL	1 months post sham		young	M	BALB/c	heart	left ventricle		11 weeks
E-GEOD-26671	04/19/05	GSM656425.CEL	GSM656425.CEL	1 months post sham		young	M	BALB/c	heart	left ventricle		11 weeks
E-GEOD-26671	04/19/05	GSM656424.CEL	GSM656424.CEL	1 months post Transverse Aortic Constriction (TAC)		young	M	BALB/c	heart	left ventricle		11 weeks
E-GEOD-26671	09/06/05	GSM656430.CEL	GSM656430.CEL	7 days post ATII		young	M	BALB/c	heart	left ventricle		8 weeks
E-GEOD-26671	09/06/05	GSM656431.CEL	GSM656431.CEL	normal		young	M	BALB/c	heart	left ventricle		8 weeks
E-GEOD-26671	06/21/05	GSM656426.CEL	GSM656426.CEL	7 days post coronary ligation		young	M	BALB/c	heart	left ventricle		8 weeks
E-GEOD-26671	06/21/05	GSM656427.CEL	GSM656427.CEL	7 days post sham		young	M	BALB/c	heart	left ventricle		8 weeks
E-GEOD-26671	04/19/05	GSM656423.CEL	GSM656423.CEL	7 days post sham		young	M	BALB/c	heart	left ventricle		8 weeks
E-GEOD-26671	04/19/05	GSM656422.CEL	GSM656422.CEL	7 days post Transverse Aortic Constriction (TAC)		young	M	BALB/c	heart	left ventricle		8 weeks
E-GEOD-27975	08/21/05	GSM692138.CEL	GSM692138.CEL	normal			F		cell lines	cardiomyocyte	HL-1
E-GEOD-27975	08/21/05	GSM692137.CEL	GSM692137.CEL	normal			F		cell lines	cardiomyocyte	HL-1
E-GEOD-27975	08/21/05	GSM692136.CEL	GSM692136.CEL	normal			F		cell lines	cardiomyocyte	HL-1
E-GEOD-27975	08/21/05	GSM692135.CEL	GSM692135.CEL	hypoxia			F		cell lines	cardiomyocyte	HL-1
E-GEOD-27975	08/21/05	GSM692134.CEL	GSM692134.CEL	hypoxia			F		cell lines	cardiomyocyte	HL-1
E-GEOD-27975	08/21/05	GSM692133.CEL	GSM692133.CEL	hypoxia			F		cell lines	cardiomyocyte	HL-1
E-GEOD-28031	01/06/11	GSM693657.CEL	GSM693657.CEL	normal		old	M	C57BL/6J	heart			32 weeks
E-GEOD-28031	01/06/11	GSM693656.CEL	GSM693656.CEL	normal		old	M	C57BL/6J	heart			32 weeks
E-GEOD-28031	01/05/11	GSM693655.CEL	GSM693655.CEL	apoE-deficient		old	M	C57BL/6J	heart			32 weeks
E-GEOD-28031	01/05/11	GSM693654.CEL	GSM693654.CEL	apoE-deficient		old	M	C57BL/6J	heart			32 weeks
E-GEOD-28031	01/05/11	GSM693653.CEL	GSM693653.CEL	apoE-deficient	failing, rosiglitazone treatment	old	M	C57BL/6J	heart			32 weeks
E-GEOD-28031	01/05/11	GSM693652.CEL	GSM693652.CEL	apoE-deficient	failing, rosiglitazone treatment	old	M	C57BL/6J	heart			32 weeks
E-GEOD-28186	01/22/08	GSM697740.CEL	GSM697740.CEL	IP3R1-IP3R3 knockout		E9.25	F	C57BL/6J	heart			E9.25
E-GEOD-28186	01/22/08	GSM697738.CEL	GSM697738.CEL	IP3R1-IP3R3 knockout		E9.25	M	C57BL/6J	heart			E9.25
E-GEOD-28186	01/22/08	GSM697737.CEL	GSM697737.CEL	normal		E9.25	M	C57BL/6J	heart			E9.25
E-GEOD-28186	01/22/08	GSM697735.CEL	GSM697735.CEL	normal		E9.25	F	C57BL/6J	heart			E9.25
E-GEOD-28417	10/26/06	GSM702264.CEL	GSM702264.CEL	p53 knockout		young	F	129/SV	heart			8 weeks
E-GEOD-28417	10/26/06	GSM702260.CEL	GSM702260.CEL	p66 knockout		young	F	129/SV	heart			8 weeks
E-GEOD-28417	10/26/06	GSM702256.CEL	GSM702256.CEL	normal		young	M	129/SV	heart			8 weeks
E-GEOD-29145	03/11/08	GSM721526.CEL	GSM721526.CEL	PBS		old	M	129/SV	heart			34 weeks
E-GEOD-29145	03/11/08	GSM721525.CEL	GSM721525.CEL	PBS		old	M	129/SV	heart			34 weeks
E-GEOD-29145	03/27/08	GSM721524.CEL	GSM721524.CEL	angiotensin 2 treatment		old	M	129/SV	heart			34 weeks
E-GEOD-29145	03/27/08	GSM721523.CEL	GSM721523.CEL	angiotensin 2 treatment		old	M	129/SV	heart			34 weeks
E-GEOD-29145	03/11/08	GSM721522.CEL	GSM721522.CEL	angiotensin 2 treatment		old	M	129/SV	heart			34 weeks
E-GEOD-29145	03/27/08	GSM721521.CEL	GSM721521.CEL	PKCZ knockout	PBS	old	M	129/SV	heart			34 weeks
E-GEOD-29145	03/11/08	GSM721520.CEL	GSM721520.CEL	PKCZ knockout	PBS	old	M	129/SV	heart			34 weeks
E-GEOD-29145	03/11/08	GSM721519.CEL	GSM721519.CEL	PKCZ knockout	PBS	old	M	129/SV	heart			34 weeks
E-GEOD-29145	03/27/08	GSM721518.CEL	GSM721518.CEL	PKCZ knockout	angiotensin 2 treatment	old	M	129/SV	heart			34 weeks
E-GEOD-29145	03/27/08	GSM721517.CEL	GSM721517.CEL	PKCZ knockout	angiotensin 2 treatment	old	M	129/SV	heart			34 weeks
E-GEOD-30495	03/13/07	GSM756480.CEL	GSM756480.CEL	PPARalpha knockout	pirinixic acid	young	M	129S1/SvImJ	heart			10 weeks
E-GEOD-30495	03/14/07	GSM756479.CEL	GSM756479.CEL	PPARalpha knockout	pirinixic acid	young	M	129S1/SvImJ	heart			10 weeks
E-GEOD-30495	03/14/07	GSM756478.CEL	GSM756478.CEL	PPARalpha knockout	pirinixic acid	young	M	129S1/SvImJ	heart			10 weeks
E-GEOD-30495	03/16/07	GSM756477.CEL	GSM756477.CEL	PPARalpha knockout	pirinixic acid	young	M	129S1/SvImJ	heart			10 weeks
E-GEOD-30495	03/15/07	GSM756476.CEL	GSM756476.CEL	PPARalpha knockout	pirinixic acid	young	M	129S1/SvImJ	heart			10 weeks
E-GEOD-30495	03/15/07	GSM756475.CEL	GSM756475.CEL	PPARalpha knockout	tridocosahexaenoin	young	M	129S1/SvImJ	heart			10 weeks
E-GEOD-30495	03/13/07	GSM756474.CEL	GSM756474.CEL	PPARalpha knockout	tridocosahexaenoin	young	M	129S1/SvImJ	heart			10 weeks
E-GEOD-30495	03/20/07	GSM756473.CEL	GSM756473.CEL	PPARalpha knockout	tridocosahexaenoin	young	M	129S1/SvImJ	heart			10 weeks
E-GEOD-30495	03/21/07	GSM756472.CEL	GSM756472.CEL	PPARalpha knockout	tridocosahexaenoin	young	M	129S1/SvImJ	heart			10 weeks
E-GEOD-30495	03/13/07	GSM756471.CEL	GSM756471.CEL	PPARalpha knockout	tridocosahexaenoin	young	M	129S1/SvImJ	heart			10 weeks
E-GEOD-30495	03/14/07	GSM756470.CEL	GSM756470.CEL	PPARalpha knockout	triolein	young	M	129S1/SvImJ	heart			10 weeks
E-GEOD-30495	03/15/07	GSM756469.CEL	GSM756469.CEL	PPARalpha knockout	triolein	young	M	129S1/SvImJ	heart			10 weeks
E-GEOD-30495	03/20/07	GSM756468.CEL	GSM756468.CEL	PPARalpha knockout	triolein	young	M	129S1/SvImJ	heart			10 weeks
E-GEOD-30495	03/13/07	GSM756467.CEL	GSM756467.CEL	PPARalpha knockout	triolein	young	M	129S1/SvImJ	heart			10 weeks
E-GEOD-30495	03/15/07	GSM756466.CEL	GSM756466.CEL	PPARalpha knockout	triolein	young	M	129S1/SvImJ	heart			10 weeks
E-GEOD-30495	03/13/07	GSM756465.CEL	GSM756465.CEL	PPARalpha knockout	trilinolein	young	M	129S1/SvImJ	heart			10 weeks
E-GEOD-30495	03/16/07	GSM756464.CEL	GSM756464.CEL	PPARalpha knockout	trilinolein	young	M	129S1/SvImJ	heart			10 weeks
E-GEOD-30495	03/16/07	GSM756463.CEL	GSM756463.CEL	PPARalpha knockout	trilinolein	young	M	129S1/SvImJ	heart			10 weeks
E-GEOD-30495	03/15/07	GSM756462.CEL	GSM756462.CEL	PPARalpha knockout	trilinolein	young	M	129S1/SvImJ	heart			10 weeks
E-GEOD-30495	03/14/07	GSM756461.CEL	GSM756461.CEL	PPARalpha knockout	trilinolein	young	M	129S1/SvImJ	heart			10 weeks
E-GEOD-30495	03/14/07	GSM756460.CEL	GSM756460.CEL	PPARalpha knockout	trilinolenin	young	M	129S1/SvImJ	heart			10 weeks
E-GEOD-30495	03/16/07	GSM756459.CEL	GSM756459.CEL	PPARalpha knockout	trilinolenin	young	M	129S1/SvImJ	heart			10 weeks
E-GEOD-30495	03/20/07	GSM756458.CEL	GSM756458.CEL	PPARalpha knockout	trilinolenin	young	M	129S1/SvImJ	heart			10 weeks
E-GEOD-30495	03/14/07	GSM756457.CEL	GSM756457.CEL	PPARalpha knockout	trilinolenin	young	M	129S1/SvImJ	heart			10 weeks
E-GEOD-30495	03/14/07	GSM756456.CEL	GSM756456.CEL	PPARalpha knockout	trilinolenin	young	M	129S1/SvImJ	heart			10 weeks
E-GEOD-30495	03/21/07	GSM756455.CEL	GSM756455.CEL	PPARalpha knockout		young	M	129S1/SvImJ	heart			10 weeks
E-GEOD-30495	03/13/07	GSM756454.CEL	GSM756454.CEL	PPARalpha knockout		young	M	129S1/SvImJ	heart			10 weeks
E-GEOD-30495	03/15/07	GSM756453.CEL	GSM756453.CEL	PPARalpha knockout		young	M	129S1/SvImJ	heart			10 weeks
E-GEOD-30495	03/14/07	GSM756452.CEL	GSM756452.CEL	PPARalpha knockout		young	M	129S1/SvImJ	heart			10 weeks
E-GEOD-30495	03/14/07	GSM756451.CEL	GSM756451.CEL	PPARalpha knockout		young	M	129S1/SvImJ	heart			10 weeks
E-GEOD-30495	03/15/07	GSM756450.CEL	GSM756450.CEL	pirinixic acid		young	M	129S1/SvImJ	heart			10 weeks
E-GEOD-30495	03/20/07	GSM756449.CEL	GSM756449.CEL	pirinixic acid		young	M	129S1/SvImJ	heart			10 weeks
E-GEOD-30495	03/15/07	GSM756448.CEL	GSM756448.CEL	pirinixic acid		young	M	129S1/SvImJ	heart			10 weeks
E-GEOD-30495	03/20/07	GSM756447.CEL	GSM756447.CEL	pirinixic acid		young	M	129S1/SvImJ	heart			10 weeks
E-GEOD-30495	03/14/07	GSM756446.CEL	GSM756446.CEL	tridocosahexaenoin		young	M	129S1/SvImJ	heart			10 weeks
E-GEOD-30495	03/14/07	GSM756445.CEL	GSM756445.CEL	tridocosahexaenoin		young	M	129S1/SvImJ	heart			10 weeks
E-GEOD-30495	03/16/07	GSM756444.CEL	GSM756444.CEL	tridocosahexaenoin		young	M	129S1/SvImJ	heart			10 weeks
E-GEOD-30495	03/15/07	GSM756443.CEL	GSM756443.CEL	tridocosahexaenoin		young	M	129S1/SvImJ	heart			10 weeks
E-GEOD-30495	03/15/07	GSM756442.CEL	GSM756442.CEL	tridocosahexaenoin		young	M	129S1/SvImJ	heart			10 weeks
E-GEOD-30495	03/14/07	GSM756441.CEL	GSM756441.CEL	triolein		young	M	129S1/SvImJ	heart			10 weeks
E-GEOD-30495	03/21/07	GSM756440.CEL	GSM756440.CEL	triolein		young	M	129S1/SvImJ	heart			10 weeks
E-GEOD-30495	03/15/07	GSM756439.CEL	GSM756439.CEL	triolein		young	M	129S1/SvImJ	heart			10 weeks
E-GEOD-30495	03/20/07	GSM756438.CEL	GSM756438.CEL	triolein		young	M	129S1/SvImJ	heart			10 weeks
E-GEOD-30495	03/16/07	GSM756437.CEL	GSM756437.CEL	trilinolein		young	M	129S1/SvImJ	heart			10 weeks
E-GEOD-30495	03/15/07	GSM756436.CEL	GSM756436.CEL	trilinolein		young	M	129S1/SvImJ	heart			10 weeks
E-GEOD-30495	03/13/07	GSM756435.CEL	GSM756435.CEL	trilinolein		young	M	129S1/SvImJ	heart			10 weeks
E-GEOD-30495	03/21/07	GSM756434.CEL	GSM756434.CEL	trilinolein		young	M	129S1/SvImJ	heart			10 weeks
E-GEOD-30495	03/14/07	GSM756433.CEL	GSM756433.CEL	trilinolein		young	M	129S1/SvImJ	heart			10 weeks
E-GEOD-30495	03/13/07	GSM756432.CEL	GSM756432.CEL	trilinolenin		young	M	129S1/SvImJ	heart			10 weeks
E-GEOD-30495	03/14/07	GSM756431.CEL	GSM756431.CEL	trilinolenin		young	M	129S1/SvImJ	heart			10 weeks
E-GEOD-30495	03/15/07	GSM756430.CEL	GSM756430.CEL	trilinolenin		young	M	129S1/SvImJ	heart			10 weeks
E-GEOD-30495	03/15/07	GSM756429.CEL	GSM756429.CEL	trilinolenin		young	M	129S1/SvImJ	heart			10 weeks
E-GEOD-30495	03/15/07	GSM756428.CEL	GSM756428.CEL	normal		young	M	129S1/SvImJ	heart			10 weeks
E-GEOD-30495	03/14/07	GSM756427.CEL	GSM756427.CEL	normal		young	M	129S1/SvImJ	heart			10 weeks
E-GEOD-30495	03/14/07	GSM756426.CEL	GSM756426.CEL	normal		young	M	129S1/SvImJ	heart			10 weeks
E-GEOD-31208	07/21/05	GSM773528.CEL	GSM773528.CEL	frataxin knockout		young	F		heart			10 weeks
E-GEOD-31208	07/21/05	GSM773531.CEL	GSM773531.CEL	frataxin knockout		young	F		heart			10 weeks
E-GEOD-31208	07/21/05	GSM773529.CEL	GSM773529.CEL	normal		young	F		heart			10 weeks
E-GEOD-31208	07/21/05	GSM773530.CEL	GSM773530.CEL	normal		young	F		heart			10 weeks
E-GEOD-31208	07/21/05	GSM773532.CEL	GSM773532.CEL	frataxin knockout		young	F		heart			4 weeks
E-GEOD-31208	07/21/05	GSM773534.CEL	GSM773534.CEL	frataxin knockout		young	F		heart			4 weeks
E-GEOD-31208	07/21/05	GSM773533.CEL	GSM773533.CEL	normal		young	F		heart			4 weeks
E-GEOD-31208	07/21/05	GSM773535.CEL	GSM773535.CEL	normal		young	F		heart			4 weeks
E-GEOD-32078	12/11/08	GSM795353.CEL	GSM795353.CEL	diabetes		E15.5	F	Swiss albino	heart			E15.5
E-GEOD-32078	12/11/08	GSM795352.CEL	GSM795352.CEL	diabetes		E15.5	M	Swiss albino	heart			E15.5
E-GEOD-32078	12/11/08	GSM795351.CEL	GSM795351.CEL	diabetes		E15.5	M	Swiss albino	heart			E15.5
E-GEOD-32078	12/11/08	GSM795350.CEL	GSM795350.CEL	normal		E15.5	F	Swiss albino	heart			E15.5
E-GEOD-32078	12/11/08	GSM795349.CEL	GSM795349.CEL	normal		E15.5	F	Swiss albino	heart			E15.5
E-GEOD-32078	12/11/08	GSM795348.CEL	GSM795348.CEL	normal		E15.5	M	Swiss albino	heart			E15.5
E-GEOD-32078	12/11/08	GSM795347.CEL	GSM795347.CEL	diabetes		E13.5	F	Swiss albino	heart			E13.5
E-GEOD-32078	12/11/08	GSM795346.CEL	GSM795346.CEL	diabetes		E13.5	M	Swiss albino	heart			E13.5
E-GEOD-32078	12/11/08	GSM795345.CEL	GSM795345.CEL	diabetes		E13.5	F	Swiss albino	heart			E13.5
E-GEOD-32078	12/11/08	GSM795344.CEL	GSM795344.CEL	normal		E13.5	F	Swiss albino	heart			E13.5
E-GEOD-32078	12/11/08	GSM795343.CEL	GSM795343.CEL	normal		E13.5	M	Swiss albino	heart			E13.5
E-GEOD-32078	12/11/08	GSM795342.CEL	GSM795342.CEL	normal		E13.5	M	Swiss albino	heart			E13.5
E-GEOD-32598	02/22/11	GSM808024_VM_KC2011022210.CEL	GSM808024_VM_KC2011022210.CEL	normal		young	F	C57/Bl and BlackSwiss mixed background	heart	cardiomyocyte		0 weeks
E-GEOD-33101	07/10/08	GSM819804_SOKA_430-2_8_071008.CEL	GSM819804_SOKA_430.2_8_071008.CEL	Sirt1 and PPAR-alpha overexpression		young	M	FVB	heart			10 weeks
E-GEOD-33101	07/09/08	GSM819803_SOKA_430-2_7_070908.CEL	GSM819803_SOKA_430.2_7_070908.CEL	Sirt1 and PPAR-alpha overexpression		young	M	FVB	heart			10 weeks
E-GEOD-33101	07/09/08	GSM819802_SOKA_430-2_6_070908.CEL	GSM819802_SOKA_430.2_6_070908.CEL	PPAR-alpha overexpression		young	M	FVB	heart			10 weeks
E-GEOD-33101	07/09/08	GSM819801_SOKA_430-2_5_070908.CEL	GSM819801_SOKA_430.2_5_070908.CEL	PPAR-alpha overexpression		young	M	FVB	heart			10 weeks
E-GEOD-33101	07/09/08	GSM819800_SOKA_430-2_4_070908.CEL	GSM819800_SOKA_430.2_4_070908.CEL	Sirt1 overexpression		young	M	FVB	heart			10 weeks
E-GEOD-33101	07/09/08	GSM819799_SOKA_430-2_3_070908.CEL	GSM819799_SOKA_430.2_3_070908.CEL	Sirt1 overexpression		young	M	FVB	heart			10 weeks
E-GEOD-33101	07/09/08	GSM819798_SOKA_430-2_2_070908.CEL	GSM819798_SOKA_430.2_2_070908.CEL	normal		young	M	FVB	heart			10 weeks
E-GEOD-33101	07/09/08	GSM819797_SOKA_430-2_1_070908.CEL	GSM819797_SOKA_430.2_1_070908.CEL	normal		young	M	FVB	heart			10 weeks
E-GEOD-3440	10/08/04	GSM77696.CEL	GSM77696.CEL	aldosterone treatment 0.5 hours		adult	M	C57BL/6J	heart			13 weeks
E-GEOD-3440	10/18/04	GSM77697.CEL	GSM77697.CEL	aldosterone treatment 2 hours		adult	M	C57BL/6J	heart			13 weeks
E-GEOD-3440	10/19/04	GSM77698.CEL	GSM77698.CEL	aldosterone treatment 2 hours		adult	M	C57BL/6J	heart			13 weeks
E-GEOD-3440	10/08/04	GSM77699.CEL	GSM77699.CEL	aldosterone treatment 3 hours		adult	M	C57BL/6J	heart			13 weeks
E-GEOD-3440	10/18/04	GSM77700.CEL	GSM77700.CEL	aldosterone treatment 4 hours		adult	M	C57BL/6J	heart			13 weeks
E-GEOD-3440	10/19/04	GSM77701.CEL	GSM77701.CEL	aldosterone treatment 5 hours		adult	M	C57BL/6J	heart			13 weeks
E-GEOD-3440	10/18/04	GSM77702.CEL	GSM77702.CEL	aldosterone treatment 12 hours		adult	M	C57BL/6J	heart			13 weeks
E-GEOD-3440	10/08/04	GSM77689.CEL	GSM77689.CEL	normal		adult	M	C57BL/6J	heart			13 weeks
E-GEOD-3440	10/18/04	GSM77690.CEL	GSM77690.CEL	normal		adult	M	C57BL/6J	heart			13 weeks
E-GEOD-3440	10/19/04	GSM77691.CEL	GSM77691.CEL	normal		adult	M	C57BL/6J	heart			13 weeks
E-GEOD-3440	10/08/04	GSM77692.CEL	GSM77692.CEL	normal		adult	M	C57BL/6J	heart			13 weeks
E-GEOD-3440	10/18/04	GSM77693.CEL	GSM77693.CEL	normal		adult	M	C57BL/6J	heart			13 weeks
E-GEOD-3440	10/19/04	GSM77694.CEL	GSM77694.CEL	normal		adult	M	C57BL/6J	heart			13 weeks
E-GEOD-3440	10/18/04	GSM77695.CEL	GSM77695.CEL	normal		adult	M	C57BL/6J	heart			13 weeks
E-GEOD-34807	02/16/09	GSM855695_OVX_36.CEL	GSM855695_OVX_36.CEL	placebo treatment 28 days		young	F	C57BL/6J	heart	ventricle		8 weeks
E-GEOD-34807	02/16/09	GSM855694_OVX_34.CEL	GSM855694_OVX_34.CEL	placebo treatment 28 days		young	F	C57BL/6J	heart	ventricle		8 weeks
E-GEOD-34807	02/16/09	GSM855693_OVX_33.CEL	GSM855693_OVX_33.CEL	placebo treatment 28 days		young	F	C57BL/6J	heart	ventricle		8 weeks
E-GEOD-34807	02/17/09	GSM855692_OVX_32.CEL	GSM855692_OVX_32.CEL	placebo treatment 28 days		young	F	C57BL/6J	heart	ventricle		8 weeks
E-GEOD-34807	02/17/09	GSM855691_OVX_31.CEL	GSM855691_OVX_31.CEL	placebo treatment 28 days		young	F	C57BL/6J	heart	ventricle		8 weeks
E-GEOD-34807	02/16/09	GSM855690_E2_35.CEL	GSM855690_E2_35.CEL	estrogen receptor agonist 17 beta estradiol treatment 28 days		young	F	C57BL/6J	heart	ventricle		8 weeks
E-GEOD-34807	02/16/09	GSM855689_E2_34.CEL	GSM855689_E2_34.CEL	estrogen receptor agonist 17 beta estradiol treatment 28 days		young	F	C57BL/6J	heart	ventricle		8 weeks
E-GEOD-34807	02/10/09	GSM855688_E2_33.CEL	GSM855688_E2_33.CEL	estrogen receptor agonist 17 beta estradiol treatment 28 days		young	F	C57BL/6J	heart	ventricle		8 weeks
E-GEOD-34807	02/17/09	GSM855687_E2_30.CEL	GSM855687_E2_30.CEL	estrogen receptor agonist 17 beta estradiol treatment 28 days		young	F	C57BL/6J	heart	ventricle		8 weeks
E-GEOD-34807	02/17/09	GSM855686_E2_29.CEL	GSM855686_E2_29.CEL	estrogen receptor agonist 17 beta estradiol treatment 28 days		young	F	C57BL/6J	heart	ventricle		8 weeks
E-GEOD-34807	02/16/09	GSM855685_beta_36.CEL	GSM855685_beta_36.CEL	normal		young	F	C57BL/6J	heart	ventricle		8 weeks
E-GEOD-34807	02/17/09	GSM855684_beta_35.CEL	GSM855684_beta_35.CEL	normal		young	F	C57BL/6J	heart	ventricle		8 weeks
E-GEOD-34807	02/16/09	GSM855683_beta_33.CEL	GSM855683_beta_33.CEL	normal		young	F	C57BL/6J	heart	ventricle		8 weeks
E-GEOD-34807	02/17/09	GSM855682_beta_32.CEL	GSM855682_beta_32.CEL	normal		young	F	C57BL/6J	heart	ventricle		8 weeks
E-GEOD-34807	02/17/09	GSM855681_beta_31.CEL	GSM855681_beta_31.CEL	normal		young	F	C57BL/6J	heart	ventricle		8 weeks
E-GEOD-34807	02/16/09	GSM855680_alpha_34.CEL	GSM855680_alpha_34.CEL	estrogen receptor alpha agonist 16 alpha LE2 treatment 28 days		young	F	C57BL/6J	heart	ventricle		8 weeks
E-GEOD-34807	02/16/09	GSM855679_alpha_33.CEL	GSM855679_alpha_33.CEL	estrogen receptor alpha agonist 16 alpha LE2 treatment 28 days		young	F	C57BL/6J	heart	ventricle		8 weeks
E-GEOD-34807	02/17/09	GSM855678_alpha_32.CEL	GSM855678_alpha_32.CEL	estrogen receptor alpha agonist 16 alpha LE2 treatment 28 days		young	F	C57BL/6J	heart	ventricle		8 weeks
E-GEOD-34807	02/17/09	GSM855677_alpha_30.CEL	GSM855677_alpha_30.CEL	estrogen receptor alpha agonist 16 alpha LE2 treatment 28 days		young	F	C57BL/6J	heart	ventricle		8 weeks
E-GEOD-34807	02/17/09	GSM855676_alpha_29.CEL	GSM855676_alpha_29.CEL	estrogen receptor alpha agonist 16 alpha LE2 treatment 28 days		young	F	C57BL/6J	heart	ventricle		8 weeks
E-GEOD-36074	05/14/09	GSM880754_JBM_940.CEL	GSM880754_JBM_940.CEL	sham		young	M	C57BL/6J	heart	myocardium	left ventricle	11 weeks
E-GEOD-36074	05/14/09	GSM880753_JBM_821.CEL	GSM880753_JBM_821.CEL	sham		young	M	C57BL/6J	heart	myocardium	left ventricle	11 weeks
E-GEOD-36074	03/06/08	GSM880752_JBM_504.CEL	GSM880752_JBM_504.CEL	sham		young	M	C57BL/6J	heart	myocardium	left ventricle	11 weeks
E-GEOD-36074	03/06/08	GSM880751_JBM_493.CEL	GSM880751_JBM_493.CEL	sham		young	M	C57BL/6J	heart	myocardium	left ventricle	11 weeks
E-GEOD-36074	03/06/08	GSM880750_JBM_499.CEL	GSM880750_JBM_499.CEL	sham		young	M	C57BL/6J	heart	myocardium	left ventricle	11 weeks
E-GEOD-36074	05/14/09	GSM880749_JBM_946.CEL	GSM880749_JBM_946.CEL	Aortic banding	failing	young	M	C57BL/6J	heart	myocardium	left ventricle	11 weeks
E-GEOD-36074	05/14/09	GSM880748_JBM_943.CEL	GSM880748_JBM_943.CEL	Aortic banding	failing	young	M	C57BL/6J	heart	myocardium	left ventricle	11 weeks
E-GEOD-36074	05/14/09	GSM880747_JBM_937.CEL	GSM880747_JBM_937.CEL	Aortic banding	failing	young	M	C57BL/6J	heart	myocardium	left ventricle	11 weeks
E-GEOD-36074	05/14/09	GSM880746_JBM_799.CEL	GSM880746_JBM_799.CEL	Aortic banding	failing	young	M	C57BL/6J	heart	myocardium	left ventricle	11 weeks
E-GEOD-36074	05/14/09	GSM880745_JBM_795.CEL	GSM880745_JBM_795.CEL	Aortic banding	failing	young	M	C57BL/6J	heart	myocardium	left ventricle	11 weeks
E-GEOD-36074	05/14/09	GSM880744_JBM_496.CEL	GSM880744_JBM_496.CEL	Aortic banding	failing	young	M	C57BL/6J	heart	myocardium	left ventricle	11 weeks
E-GEOD-36074	05/14/09	GSM880743_JBM_494.CEL	GSM880743_JBM_494.CEL	Aortic banding	failing	young	M	C57BL/6J	heart	myocardium	left ventricle	11 weeks
E-GEOD-36074	06/14/07	GSM880742_JBM_445.CEL	GSM880742_JBM_445.CEL	Aortic banding		young	M	C57BL/6J	heart	myocardium	left ventricle	11 weeks
E-GEOD-36074	06/14/07	GSM880741_JBM_442.CEL	GSM880741_JBM_442.CEL	Aortic banding		young	M	C57BL/6J	heart	myocardium	left ventricle	11 weeks
E-GEOD-36074	06/14/07	GSM880740_JBM_439.CEL	GSM880740_JBM_439.CEL	Aortic banding		young	M	C57BL/6J	heart	myocardium	left ventricle	11 weeks
E-GEOD-36074	05/14/09	GSM880739_JBM_939.CEL	GSM880739_JBM_939.CEL	Aortic banding		young	M	C57BL/6J	heart	myocardium	left ventricle	11 weeks
E-GEOD-36074	05/14/09	GSM880738_JBM_865.CEL	GSM880738_JBM_865.CEL	Aortic banding		young	M	C57BL/6J	heart	myocardium	left ventricle	11 weeks
E-GEOD-36074	05/14/09	GSM880737_JBM_812.CEL	GSM880737_JBM_812.CEL	Aortic banding		young	M	C57BL/6J	heart	myocardium	left ventricle	11 weeks
E-GEOD-36074	05/14/09	GSM880736_JBM_942.CEL	GSM880736_JBM_942.CEL	Aortic banding		young	M	C57BL/6J	heart	myocardium	left ventricle	11 weeks
E-GEOD-38754	03/02/06	GSM949139_4W10H.CEL	GSM949139_4W10H.CEL	normal		young	M	C57BL/6J	heart			4 weeks
E-GEOD-38754	03/02/06	GSM949138_4W8H.CEL	GSM949138_4W8H.CEL	normal		young	M	C57BL/6J	heart			4 weeks
E-GEOD-38754	03/02/06	GSM949137_4W7H.CEL	GSM949137_4W7H.CEL	normal		young	M	C57BL/6J	heart			4 weeks
E-GEOD-38754	03/02/06	GSM949136_4W6H.CEL	GSM949136_4W6H.CEL	normal		young	M	C57BL/6J	heart			4 weeks
E-GEOD-38754	12/16/05	GSM949135_4W2H.CEL	GSM949135_4W2H.CEL	normal		young	M	C57BL/6J	heart			4 weeks
E-GEOD-38754	03/02/06	GSM949124_1W10H.CEL	GSM949124_1W10H.CEL	normal		young	M	C57BL/6J	heart			1 weeks
E-GEOD-38754	03/02/06	GSM949123_1W9H.CEL	GSM949123_1W9H.CEL	normal		young	M	C57BL/6J	heart			1 weeks
E-GEOD-38754	03/02/06	GSM949122_1W8H.CEL	GSM949122_1W8H.CEL	normal		young	M	C57BL/6J	heart			1 weeks
E-GEOD-38754	03/02/06	GSM949121_1W7H.CEL	GSM949121_1W7H.CEL	normal		young	M	C57BL/6J	heart			1 weeks
E-GEOD-38754	12/16/05	GSM949120_1W2H.CEL	GSM949120_1W2H.CEL	normal		young	M	C57BL/6J	heart			1 weeks
E-GEOD-39039	07/27/10	GSM954458_B6_W8CM100727.CEL	GSM954458_B6_W8CM100727.CEL	normal		young	M	C57BL/6J	heart	cardiomyocyte		8 weeks
E-GEOD-39039	07/22/10	GSM954456_B6_P1CM100727.CEL	GSM954456_B6_P1CM100727.CEL	normal		young	M	C57BL/6J	heart	cardiomyocyte		0 weeks
E-GEOD-41558	02/22/12	GSM1019097_mtb_BO_7959_MA2_30828.CEL	GSM1019097_mtb_BO_7959_MA2_30828.CEL	SRC-2 knockout		young	M	129/SV x C57BL/6J	heart			11 weeks
E-GEOD-41558	02/22/12	GSM1019096_mtb_BO_7959_MA2_30711.CEL	GSM1019096_mtb_BO_7959_MA2_30711.CEL	SRC-2 knockout		young	M	129/SV x C57BL/6J	heart			11 weeks
E-GEOD-41558	02/22/12	GSM1019095_mtb_BO_7959_MA2_30710.CEL	GSM1019095_mtb_BO_7959_MA2_30710.CEL	SRC-2 knockout		young	M	129/SV x C57BL/6J	heart			11 weeks
E-GEOD-41558	02/22/12	GSM1019094_mtb_BO_7959_MA2_30709.CEL	GSM1019094_mtb_BO_7959_MA2_30709.CEL	SRC-2 knockout		young	M	129/SV x C57BL/6J	heart			11 weeks
E-GEOD-41558	02/22/12	GSM1019093_mtb_BO_7959_MA2_30715.CEL	GSM1019093_mtb_BO_7959_MA2_30715.CEL	normal		young	M	129/SV x C57BL/6J	heart			11 weeks
E-GEOD-41558	02/22/12	GSM1019092_mtb_BO_7959_MA2_30714.CEL	GSM1019092_mtb_BO_7959_MA2_30714.CEL	normal		young	M	129/SV x C57BL/6J	heart			11 weeks
E-GEOD-41558	02/22/12	GSM1019091_mtb_BO_7959_MA2_30713.CEL	GSM1019091_mtb_BO_7959_MA2_30713.CEL	normal		young	M	129/SV x C57BL/6J	heart			11 weeks
E-GEOD-41558	02/22/12	GSM1019090_mtb_BO_7959_MA2_30712.CEL	GSM1019090_mtb_BO_7959_MA2_30712.CEL	normal		young	M	129/SV x C57BL/6J	heart			11 weeks
E-GEOD-41807	03/11/09	GSM1024594_WT_335.CEL	GSM1024594_WT_335.CEL	normal		adult	M	C57BL/6J	heart			16 weeks
E-GEOD-41807	03/11/09	GSM1024593_WT_332.CEL	GSM1024593_WT_332.CEL	normal		adult	M	C57BL/6J	heart			16 weeks
E-GEOD-41807	03/11/09	GSM1024592_WT_24.CEL	GSM1024592_WT_24.CEL	normal		adult	M	C57BL/6J	heart			16 weeks
E-GEOD-41807	03/11/09	GSM1024591_WT_303.CEL	GSM1024591_WT_303.CEL	normal		old	M	C57BL/6J	heart			27 weeks
E-GEOD-41807	03/11/09	GSM1024590_WT_282.CEL	GSM1024590_WT_282.CEL	normal		old	M	C57BL/6J	heart			27 weeks
E-GEOD-41807	03/11/09	GSM1024589_WT_276.CEL	GSM1024589_WT_276.CEL	normal		old	M	C57BL/6J	heart			27 weeks
E-GEOD-41808	03/11/09	GSM1024600_334.CEL	GSM1024600_334.CEL	GRK2 heterozygous GRK2+/-		adult	M	C57BL/6J	heart			16 weeks
E-GEOD-41808	03/11/09	GSM1024599_331.CEL	GSM1024599_331.CEL	GRK2 heterozygous GRK2+/-		adult	M	C57BL/6J	heart			16 weeks
E-GEOD-41808	03/11/09	GSM1024598_25.CEL	GSM1024598_25.CEL	GRK2 heterozygous GRK2+/-		adult	M	C57BL/6J	heart			16 weeks
E-GEOD-41808	03/11/09	GSM1024597_289.CEL	GSM1024597_289.CEL	GRK2 heterozygous GRK2+/-		old	M	C57BL/6J	heart			27 weeks
E-GEOD-41808	03/11/09	GSM1024596_280.CEL	GSM1024596_280.CEL	GRK2 heterozygous GRK2+/-		old	M	C57BL/6J	heart			27 weeks
E-GEOD-41808	03/11/09	GSM1024595_273.CEL	GSM1024595_273.CEL	GRK2 heterozygous GRK2+/-		old	M	C57BL/6J	heart			27 weeks
E-GEOD-42753	06/28/12	GSM1049435_B6-2.CEL	GSM1049435_B6.2.CEL	normal		young	M	C57BL/6J	heart			8 weeks
E-GEOD-42753	06/28/12	GSM1049434_B6-1.CEL	GSM1049434_B6.1.CEL	normal		young	M	C57BL/6J	heart			8 weeks
E-GEOD-42753	06/28/12	GSM1049433_GRK-Inh-2.CEL	GSM1049433_GRK.Inh.2.CEL	GRK-Inh-transgenic		young	M	C57BL/6J	heart			8 weeks
E-GEOD-42753	06/28/12	GSM1049432_GRK-Inh-1.CEL	GSM1049432_GRK.Inh.1.CEL	GRK-Inh-transgenic		young	M	C57BL/6J	heart			8 weeks
E-GEOD-42753	06/28/12	GSM1049431_RKIP-2.CEL	GSM1049431_RKIP.2.CEL	RKIP-transgenic		young	M	C57BL/6J	heart			8 weeks
E-GEOD-42753	06/28/12	GSM1049430_RKIP-1.CEL	GSM1049430_RKIP.1.CEL	RKIP-transgenic		young	M	C57BL/6J	heart			8 weeks
E-GEOD-43556	03/12/09	GSM1065310_38_old.CEL	GSM1065310_38_old.CEL	normal		old	M	C57BL/6J	heart			72 weeks
E-GEOD-43556	03/12/09	GSM1065309_37_old.CEL	GSM1065309_37_old.CEL	normal		old	M	C57BL/6J	heart			72 weeks
E-GEOD-43556	03/12/09	GSM1065308_36_old.CEL	GSM1065308_36_old.CEL	normal		old	M	C57BL/6J	heart			72 weeks
E-GEOD-43556	03/12/09	GSM1065307_35_old.CEL	GSM1065307_35_old.CEL	normal		old	M	C57BL/6J	heart			72 weeks
E-GEOD-43556	03/12/09	GSM1065314_48_young.CEL	GSM1065314_48_young.CEL	normal		young	F	C57BL/6J	heart			6 weeks
E-GEOD-43556	03/12/09	GSM1065313_47_young.CEL	GSM1065313_47_young.CEL	normal		young	F	C57BL/6J	heart			6 weeks
E-GEOD-43556	03/12/09	GSM1065312_46_young.CEL	GSM1065312_46_young.CEL	normal		young	F	C57BL/6J	heart			6 weeks
E-GEOD-43556	03/12/09	GSM1065311_45_young.CEL	GSM1065311_45_young.CEL	normal		young	F	C57BL/6J	heart			6 weeks
E-GEOD-44363	10/31/06	GSM1083953_KO_LPS_rep4.CEL	GSM1083953_KO_LPS_rep4.CEL	A2AR knockout	LPS treatment	adult	M	CD1	heart	myocardium		14 weeks
E-GEOD-44363	10/31/06	GSM1083952_KO_LPS_rep3.CEL	GSM1083952_KO_LPS_rep3.CEL	A2AR knockout	LPS treatment	adult	M	CD1	heart	myocardium		14 weeks
E-GEOD-44363	10/31/06	GSM1083951_KO_LPS_rep2.CEL	GSM1083951_KO_LPS_rep2.CEL	A2AR knockout	LPS treatment	adult	M	CD1	heart	myocardium		14 weeks
E-GEOD-44363	10/31/06	GSM1083950_KO_LPS_rep1.CEL	GSM1083950_KO_LPS_rep1.CEL	A2AR knockout	LPS treatment	adult	M	CD1	heart	myocardium		14 weeks
E-GEOD-44363	10/31/06	GSM1083949_KO_saline_rep4.CEL	GSM1083949_KO_saline_rep4.CEL	A2AR knockout	saline treatment	adult	M	CD1	heart	myocardium		14 weeks
E-GEOD-44363	10/31/06	GSM1083948_KO_saline_rep3.CEL	GSM1083948_KO_saline_rep3.CEL	A2AR knockout	saline treatment	adult	M	CD1	heart	myocardium		14 weeks
E-GEOD-44363	10/31/06	GSM1083947_KO_saline_rep2.CEL	GSM1083947_KO_saline_rep2.CEL	A2AR knockout	saline treatment	adult	M	CD1	heart	myocardium		14 weeks
E-GEOD-44363	10/31/06	GSM1083946_KO_saline_rep1.CEL	GSM1083946_KO_saline_rep1.CEL	A2AR knockout	saline treatment	adult	M	CD1	heart	myocardium		14 weeks
E-GEOD-44363	12/13/06	GSM1083945_WT_LPS_rep4.CEL	GSM1083945_WT_LPS_rep4.CEL	LPS treatment		adult	M	CD1	heart	myocardium		14 weeks
E-GEOD-44363	10/31/06	GSM1083944_WT_LPS_rep3.CEL	GSM1083944_WT_LPS_rep3.CEL	LPS treatment		adult	M	CD1	heart	myocardium		14 weeks
E-GEOD-44363	10/31/06	GSM1083943_WT_LPS_rep2.CEL	GSM1083943_WT_LPS_rep2.CEL	LPS treatment		adult	M	CD1	heart	myocardium		14 weeks
E-GEOD-44363	10/31/06	GSM1083942_WT_LPS_rep1.CEL	GSM1083942_WT_LPS_rep1.CEL	LPS treatment		adult	M	CD1	heart	myocardium		14 weeks
E-GEOD-44363	10/31/06	GSM1083941_WT_saline_rep4.CEL	GSM1083941_WT_saline_rep4.CEL	normal		adult	M	CD1	heart	myocardium		14 weeks
E-GEOD-44363	10/31/06	GSM1083940_WT_saline_rep3.CEL	GSM1083940_WT_saline_rep3.CEL	normal		adult	M	CD1	heart	myocardium		14 weeks
E-GEOD-44363	10/31/06	GSM1083939_WT_saline_rep2.CEL	GSM1083939_WT_saline_rep2.CEL	normal		adult	M	CD1	heart	myocardium		14 weeks
E-GEOD-44363	10/31/06	GSM1083938_WT_saline_rep1.CEL	GSM1083938_WT_saline_rep1.CEL	normal		adult	M	CD1	heart	myocardium		14 weeks
E-GEOD-45583	02/26/09	GSM1110140_NUID-0000-0079-3128.cel	GSM1110140_NUID.0000.0079.3128.cel	normal		E18.5	M		heart			E18.5
E-GEOD-45583	02/26/09	GSM1110139_NUID-0000-0079-3126.cel	GSM1110139_NUID.0000.0079.3126.cel	normal		E18.5	M		heart			E18.5
E-GEOD-45583	02/26/09	GSM1110138_NUID-0000-0079-3125.cel	GSM1110138_NUID.0000.0079.3125.cel	normal		E18.5	M		heart			E18.5
E-GEOD-45583	02/26/09	GSM1110137_NUID-0000-0079-3124.cel	GSM1110137_NUID.0000.0079.3124.cel	normal		E18.5	F		heart			E18.5
E-GEOD-45583	02/26/09	GSM1110136_NUID-0000-0079-3123.cel	GSM1110136_NUID.0000.0079.3123.cel	normal		E18.5	M		heart			E18.5
E-GEOD-45583	02/26/09	GSM1110135_NUID-0000-0079-3129.cel	GSM1110135_NUID.0000.0079.3129.cel	Lsd1 knockout		E18.5	F		heart			E18.5
E-GEOD-45583	02/26/09	GSM1110134_NUID-0000-0079-3127.cel	GSM1110134_NUID.0000.0079.3127.cel	Lsd1 knockout		E18.5	M		heart			E18.5
E-GEOD-45583	02/27/09	GSM1110133_NUID-0000-0079-3122.cel	GSM1110133_NUID.0000.0079.3122.cel	Lsd1 knockout		E18.5	M		heart			E18.5
E-GEOD-46496	07/08/11	GSM1131316_irs_MT_7361_MA2_28104.CEL	GSM1131316_irs_MT_7361_MA2_28104.CEL	normal		young	B	C57BL/6J	heart	ventricle		8 weeks
E-GEOD-46496	07/08/11	GSM1131315_irs_MT_7361_MA2_28103.CEL	GSM1131315_irs_MT_7361_MA2_28103.CEL	normal		young	B	C57BL/6J	heart	ventricle		8 weeks
E-GEOD-46496	07/08/11	GSM1131314_irs_MT_7361_MA2_28102.CEL	GSM1131314_irs_MT_7361_MA2_28102.CEL	normal		young	B	C57BL/6J	heart	ventricle		8 weeks
E-GEOD-46496	07/08/11	GSM1131313_irs_MT_7361_MA2_28186.CEL	GSM1131313_irs_MT_7361_MA2_28186.CEL	normal		young	B	C57BL/6J	heart	right atria		8 weeks
E-GEOD-46496	07/08/11	GSM1131312_irs_MT_7361_MA2_28185.CEL	GSM1131312_irs_MT_7361_MA2_28185.CEL	normal		young	B	C57BL/6J	heart	right atria		8 weeks
E-GEOD-46496	07/08/11	GSM1131311_irs_MT_7361_MA2_28184.CEL	GSM1131311_irs_MT_7361_MA2_28184.CEL	normal		young	B	C57BL/6J	heart	right atria		8 weeks
E-GEOD-46496	07/08/11	GSM1131310_irs_MT_7361_MA2_28219.CEL	GSM1131310_irs_MT_7361_MA2_28219.CEL	COUP-TFIIflox/flox mutant		young	B	C57BL/6J	heart	right atria		8 weeks
E-GEOD-46496	07/08/11	GSM1131309_irs_MT_7361_MA2_28218.CEL	GSM1131309_irs_MT_7361_MA2_28218.CEL	COUP-TFIIflox/flox mutant		young	B	C57BL/6J	heart	right atria		8 weeks
E-GEOD-46496	07/08/11	GSM1131308_irs_MT_7361_MA2_28099.CEL	GSM1131308_irs_MT_7361_MA2_28099.CEL	COUP-TFIIflox/flox mutant		young	B	C57BL/6J	heart	right atria		8 weeks
E-GEOD-49351	09/07/12	GSM1197831_B6-2.CEL	GSM1197831_B6.2.CEL	normal			M	C57BL/6J	heart
E-GEOD-49351	09/07/12	GSM1197830_B6-1.CEL	GSM1197830_B6.1.CEL	normal			M	C57BL/6J	heart
E-GEOD-49351	09/07/12	GSM1197829_FASN-Low-2.CEL	GSM1197829_FASN.Low.2.CEL	FASN underexpression			M	C57BL/6J	heart
E-GEOD-49351	09/07/12	GSM1197828_FASN-Low-1.CEL	GSM1197828_FASN.Low.1.CEL	FASN underexpression			M	C57BL/6J	heart
E-GEOD-49351	09/07/12	GSM1197827_FASN-High-2.CEL	GSM1197827_FASN.High.2.CEL	FASN overexpression			M	C57BL/6J	heart
E-GEOD-49351	09/07/12	GSM1197826_FASN-High-1.CEL	GSM1197826_FASN.High.1.CEL	FASN overexpression			M	C57BL/6J	heart
E-GEOD-50399	05/15/07	GSM1218154_12wks_cko3.CEL	GSM1218154_12wks_cko3.CEL	Pitx2 knockout		adult	M	R26R	heart			12 weeks
E-GEOD-50399	05/15/07	GSM1218153_12wks_cko2.CEL	GSM1218153_12wks_cko2.CEL	Pitx2 knockout		adult	M	R26R	heart			12 weeks
E-GEOD-50399	05/15/07	GSM1218152_12wks_cko1.CEL	GSM1218152_12wks_cko1.CEL	Pitx2 knockout		adult	M	R26R	heart			12 weeks
E-GEOD-50399	05/15/07	GSM1218151_12wks_ctrl3.CEL	GSM1218151_12wks_ctrl3.CEL	normal		adult	M	R26R	heart			12 weeks
E-GEOD-50399	05/15/07	GSM1218150_12wks_ctrl2.CEL	GSM1218150_12wks_ctrl2.CEL	normal		adult	M	R26R	heart			12 weeks
E-GEOD-50399	05/15/07	GSM1218149_12wks_ctrl1.CEL	GSM1218149_12wks_ctrl1.CEL	normal		adult	M	R26R	heart			12 weeks
E-GEOD-50399	05/15/07	GSM1218148_6wks_cko3.CEL	GSM1218148_6wks_cko3.CEL	Pitx2 knockout		young	M	R26R	heart			6 weeks
E-GEOD-50399	05/15/07	GSM1218147_6wks_cko2.CEL	GSM1218147_6wks_cko2.CEL	Pitx2 knockout		young	M	R26R	heart			6 weeks
E-GEOD-50399	05/15/07	GSM1218146_6wks_cko1.CEL	GSM1218146_6wks_cko1.CEL	Pitx2 knockout		young	M	R26R	heart			6 weeks
E-GEOD-50399	05/15/07	GSM1218145_6wks_ctrl3.CEL	GSM1218145_6wks_ctrl3.CEL	normal		young	M	R26R	heart			6 weeks
E-GEOD-50399	05/15/07	GSM1218144_6wks_ctrl2.CEL	GSM1218144_6wks_ctrl2.CEL	normal		young	M	R26R	heart			6 weeks
E-GEOD-50399	05/15/07	GSM1218143_6wks_ctrl1.CEL	GSM1218143_6wks_ctrl1.CEL	normal		young	M	R26R	heart			6 weeks
E-GEOD-50399	05/15/07	GSM1218141_3wks_cko2.CEL	GSM1218141_3wks_cko2.CEL	Pitx2 knockout		young	M	R26R	heart			3 weeks
E-GEOD-50399	05/15/07	GSM1218140_3wks_cko1.CEL	GSM1218140_3wks_cko1.CEL	Pitx2 knockout		young	M	R26R	heart			3 weeks
E-GEOD-50399	05/15/07	GSM1218139_3wks_ctrl3.CEL	GSM1218139_3wks_ctrl3.CEL	normal		young	M	R26R	heart			3 weeks
E-GEOD-50399	05/15/07	GSM1218138_3wks_ctrl2.CEL	GSM1218138_3wks_ctrl2.CEL	normal		young	M	R26R	heart			3 weeks
E-GEOD-50399	05/15/07	GSM1218137_3wks_ctrl1.CEL	GSM1218137_3wks_ctrl1.CEL	normal		young	M	R26R	heart			3 weeks
E-GEOD-50426	10/03/07	GSM1219069_6-Mut3.CEL	GSM1219069_6.Mut3.CEL	FOG-2R3K5A		E16.5	M	C57BL/6J x 129/S6	heart			E16.5
E-GEOD-50426	10/03/07	GSM1219068_5-Mut2.CEL	GSM1219068_5.Mut2.CEL	FOG-2R3K5A		E16.5	M	C57BL/6J x 129/S6	heart			E16.5
E-GEOD-50426	10/03/07	GSM1219067_4-Mut1.CEL	GSM1219067_4.Mut1.CEL	FOG-2R3K5A		E16.5	F	C57BL/6J x 129/S6	heart			E16.5
E-GEOD-50426	10/03/07	GSM1219066_3-Wt3.CEL	GSM1219066_3.Wt3.CEL	normal		E16.5	F	C57BL/6J x 129/S6	heart			E16.5
E-GEOD-50426	10/03/07	GSM1219065_2-Wt2.CEL	GSM1219065_2.Wt2.CEL	normal		E16.5	F	C57BL/6J x 129/S6	heart			E16.5
E-GEOD-50426	10/03/07	GSM1219064_1-Wt1.CEL	GSM1219064_1.Wt1.CEL	normal		E16.5	M	C57BL/6J x 129/S6	heart			E16.5
E-GEOD-51483	03/29/11	GSM1246349_N45ARTer010075-Mouse430_2.cel	GSM1246349_N45ARTer010075.Mouse430_2.cel	normal		old	M	CD1	heart	right ventricle		30 weeks
E-GEOD-51483	03/29/11	GSM1246348_N44ARTer010074-Mouse430_2.cel	GSM1246348_N44ARTer010074.Mouse430_2.cel	normal		old	F	CD1	heart	right ventricle		30 weeks
E-GEOD-51483	03/29/11	GSM1246347_N43ARTer010072-Mouse430_2.cel	GSM1246347_N43ARTer010072.Mouse430_2.cel	normal		old	M	CD1	heart	right ventricle		30 weeks
E-GEOD-51483	03/29/11	GSM1246346_N42ALTer010076-Mouse430_2.cel	GSM1246346_N42ALTer010076.Mouse430_2.cel	normal		old	M	CD1	heart	left ventricle		30 weeks
E-GEOD-51483	03/29/11	GSM1246345_N41ALTer010073-Mouse430_2.cel	GSM1246345_N41ALTer010073.Mouse430_2.cel	normal		old	F	CD1	heart	left ventricle		30 weeks
E-GEOD-51483	03/29/11	GSM1246344_N40ALTer010071-Mouse430_2.cel	GSM1246344_N40ALTer010071.Mouse430_2.cel	normal		old	M	CD1	heart	left ventricle		30 weeks
E-GEOD-51483	12/17/10	GSM1246343_N39D3Rel010044-Mouse430_2.cel	GSM1246343_N39D3Rel010044.Mouse430_2.cel	normal		young	M	CD1	heart	right ventricle		0 weeks
E-GEOD-51483	12/17/10	GSM1246342_N38D3Rel010043-Mouse430_2.cel	GSM1246342_N38D3Rel010043.Mouse430_2.cel	normal		young	F	CD1	heart	right ventricle		0 weeks
E-GEOD-51483	12/17/10	GSM1246341_N37D3Rel010042-Mouse430_2.cel	GSM1246341_N37D3Rel010042.Mouse430_2.cel	normal		young	M	CD1	heart	right ventricle		0 weeks
E-GEOD-51483	12/17/10	GSM1246340_N36D3Lel010041-Mouse430_2.cel	GSM1246340_N36D3Lel010041.Mouse430_2.cel	normal		young	M	CD1	heart	left ventricle		0 weeks
E-GEOD-51483	12/17/10	GSM1246339_N35D3Lel010040-Mouse430_2.cel	GSM1246339_N35D3Lel010040.Mouse430_2.cel	normal		young	F	CD1	heart	left ventricle		0 weeks
E-GEOD-51483	12/17/10	GSM1246338_N34D3Lel010039-Mouse430_2.cel	GSM1246338_N34D3Lel010039.Mouse430_2.cel	normal		young	M	CD1	heart	left ventricle		0 weeks
E-GEOD-51483	12/17/10	GSM1246337_N33E18Rel010038-Mouse430_2.cel	GSM1246337_N33E18Rel010038.Mouse430_2.cel	normal		E18	F	CD1	heart	right ventricle		E18
E-GEOD-51483	12/17/10	GSM1246336_N32E18Rel010037-Mouse430_2.cel	GSM1246336_N32E18Rel010037.Mouse430_2.cel	normal		E18	M	CD1	heart	right ventricle		E18
E-GEOD-51483	12/17/10	GSM1246335_N31E18Rel010036-Mouse430_2.cel	GSM1246335_N31E18Rel010036.Mouse430_2.cel	normal		E18	M	CD1	heart	right ventricle		E18
E-GEOD-51483	12/17/10	GSM1246334_N30E18Lel010035-Mouse430_2.cel	GSM1246334_N30E18Lel010035.Mouse430_2.cel	normal		E18	M	CD1	heart	left ventricle		E18
E-GEOD-51483	12/17/10	GSM1246333_N29E18Lel010034-Mouse430_2.cel	GSM1246333_N29E18Lel010034.Mouse430_2.cel	normal		E18	M	CD1	heart	left ventricle		E18
E-GEOD-51483	12/17/10	GSM1246332_N28E18Lel010033-Mouse430_2.cel	GSM1246332_N28E18Lel010033.Mouse430_2.cel	normal		E18	M	CD1	heart	left ventricle		E18
E-GEOD-51483	12/16/10	GSM1246331_N27E14Rel010032-Mouse430_2.cel	GSM1246331_N27E14Rel010032.Mouse430_2.cel	normal		E14.5	M	CD1	heart	right ventricle		E14.5
E-GEOD-51483	12/16/10	GSM1246330_N26E14Rel010031-Mouse430_2.cel	GSM1246330_N26E14Rel010031.Mouse430_2.cel	normal		E14.5	M	CD1	heart	right ventricle		E14.5
E-GEOD-51483	12/16/10	GSM1246329_N25E14Rel010030-Mouse430_2.cel	GSM1246329_N25E14Rel010030.Mouse430_2.cel	normal		E14.5	M	CD1	heart	right ventricle		E14.5
E-GEOD-51483	12/16/10	GSM1246328_N24E14Lel010029-Mouse430_2.cel	GSM1246328_N24E14Lel010029.Mouse430_2.cel	normal		E14.5	M	CD1	heart	left ventricle		E14.5
E-GEOD-51483	12/16/10	GSM1246327_N23E14Lel010028-Mouse430_2.cel	GSM1246327_N23E14Lel010028.Mouse430_2.cel	normal		E14.5	M	CD1	heart	left ventricle		E14.5
E-GEOD-51483	12/16/10	GSM1246326_N22E14Lel010027-Mouse430_2.cel	GSM1246326_N22E14Lel010027.Mouse430_2.cel	normal		E14.5	M	CD1	heart	left ventricle		E14.5
E-GEOD-51483	03/29/11	GSM1246325_N21E12RTer010070-Mouse430_2.cel	GSM1246325_N21E12RTer010070.Mouse430_2.cel	normal		E12.5	F	CD1	heart	right ventricle		E12.5
E-GEOD-51483	03/29/11	GSM1246324_N20E12RTer010068-Mouse430_2.cel	GSM1246324_N20E12RTer010068.Mouse430_2.cel	normal		E12.5	M	CD1	heart	right ventricle		E12.5
E-GEOD-51483	03/29/11	GSM1246323_N19E12RTer010066-Mouse430_2.cel	GSM1246323_N19E12RTer010066.Mouse430_2.cel	normal		E12.5	M	CD1	heart	right ventricle		E12.5
E-GEOD-51483	03/29/11	GSM1246322_N18E12LTer010069-Mouse430_2.cel	GSM1246322_N18E12LTer010069.Mouse430_2.cel	normal		E12.5	F	CD1	heart	left ventricle		E12.5
E-GEOD-51483	03/29/11	GSM1246321_N17E12LTer010067-Mouse430_2.cel	GSM1246321_N17E12LTer010067.Mouse430_2.cel	normal		E12.5	M	CD1	heart	left ventricle		E12.5
E-GEOD-51483	03/29/11	GSM1246320_N16E12LTer010065-Mouse430_2.cel	GSM1246320_N16E12LTer010065.Mouse430_2.cel	normal		E12.5	M	CD1	heart	left ventricle		E12.5
E-GEOD-51483	12/16/10	GSM1246319_N15E9Rel010020-Mouse430_2.cel	GSM1246319_N15E9Rel010020.Mouse430_2.cel	normal		E9.5	F	CD1	heart	right ventricle		E9.5
E-GEOD-51483	12/16/10	GSM1246318_N14E9Rel010019-Mouse430_2.cel	GSM1246318_N14E9Rel010019.Mouse430_2.cel	normal		E9.5	M	CD1	heart	right ventricle		E9.5
E-GEOD-51483	12/16/10	GSM1246317_N13E9Rel010018-Mouse430_2.cel	GSM1246317_N13E9Rel010018.Mouse430_2.cel	normal		E9.5	F	CD1	heart	right ventricle		E9.5
E-GEOD-51483	12/16/10	GSM1246316_N12E9Lel010017-Mouse430_2.cel	GSM1246316_N12E9Lel010017.Mouse430_2.cel	normal		E9.5	M	CD1	heart	left ventricle		E9.5
E-GEOD-51483	12/16/10	GSM1246315_N11E9Lel010016-Mouse430_2.cel	GSM1246315_N11E9Lel010016.Mouse430_2.cel	normal		E9.5	M	CD1	heart	left ventricle		E9.5
E-GEOD-51483	12/16/10	GSM1246314_N10E9Lel010015-Mouse430_2.cel	GSM1246314_N10E9Lel010015.Mouse430_2.cel	normal		E9.5	M	CD1	heart	left ventricle		E9.5
E-GEOD-51483	12/16/10	GSM1246313_N09E8el010014-Mouse430_2.cel	GSM1246313_N09E8el010014.Mouse430_2.cel	normal		E8.5	M	CD1	heart			E8.5
E-GEOD-51483	12/16/10	GSM1246312_N08E8el010013-Mouse430_2.cel	GSM1246312_N08E8el010013.Mouse430_2.cel	normal		E8.5	M	CD1	heart			E8.5
E-GEOD-51483	12/16/10	GSM1246311_N07E8el010012-Mouse430_2.cel	GSM1246311_N07E8el010012.Mouse430_2.cel	normal		E8.5	F	CD1	heart			E8.5
E-GEOD-52474	05/29/09	GSM1267655_GAF090529_Heart_24h_CTRL-4.CEL	GSM1267655_GAF090529_Heart_24h_CTRL.4.CEL	normal		young	M	C3H/HeJ	heart			8 weeks
E-GEOD-52474	05/28/09	GSM1267635_GAF090528_Heart_24h_CTRL-1.CEL	GSM1267635_GAF090528_Heart_24h_CTRL.1.CEL	normal		young	M	C3H/HeJ	heart			8 weeks
E-GEOD-52474	05/28/09	GSM1267642_GAF090528_Heart_24h_CTRL-2.CEL	GSM1267642_GAF090528_Heart_24h_CTRL.2.CEL	normal		young	M	C3H/HeJ	heart			8 weeks
E-GEOD-52474	05/29/09	GSM1267649_GAF090529_Heart_24h_CTRL-3.CEL	GSM1267649_GAF090529_Heart_24h_CTRL.3.CEL	normal		young	M	C3H/HeJ	heart			8 weeks
E-GEOD-52474	05/29/09	GSM1267652_GAF090529_Heart_2h45m_CTRL-4.CEL	GSM1267652_GAF090529_Heart_2h45m_CTRL.4.CEL	normal		young	M	C3H/HeJ	heart			8 weeks
E-GEOD-52474	05/28/09	GSM1267631_GAF090528_Heart_2h45m_CTRL-1.CEL	GSM1267631_GAF090528_Heart_2h45m_CTRL.1.CEL	normal		young	M	C3H/HeJ	heart			8 weeks
E-GEOD-52474	05/28/09	GSM1267638_GAF090528_Heart_2h45m_CTRL-2.CEL	GSM1267638_GAF090528_Heart_2h45m_CTRL.2.CEL	normal		young	M	C3H/HeJ	heart			8 weeks
E-GEOD-52474	05/29/09	GSM1267645_GAF090529_Heart_2h45m_CTRL-3.CEL	GSM1267645_GAF090529_Heart_2h45m_CTRL.3.CEL	normal		young	M	C3H/HeJ	heart			8 weeks
E-GEOD-52474	05/29/09	GSM1267654_GAF090529_Heart_5h_CTRL-4.CEL	GSM1267654_GAF090529_Heart_5h_CTRL.4.CEL	normal		young	M	C3H/HeJ	heart			8 weeks
E-GEOD-52474	05/28/09	GSM1267633_GAF090528_Heart_5h_CTRL-1.CEL	GSM1267633_GAF090528_Heart_5h_CTRL.1.CEL	normal		young	M	C3H/HeJ	heart			8 weeks
E-GEOD-52474	05/28/09	GSM1267640_GAF090528_Heart_5h_CTRL-2.CEL	GSM1267640_GAF090528_Heart_5h_CTRL.2.CEL	normal		young	M	C3H/HeJ	heart			8 weeks
E-GEOD-52474	05/29/09	GSM1267647_GAF090529_Heart_5h_CTRL-3.CEL	GSM1267647_GAF090529_Heart_5h_CTRL.3.CEL	normal		young	M	C3H/HeJ	heart			8 weeks
E-GEOD-52474	05/29/09	GSM1267650_GAF090529_Heart_0h-4.CEL	GSM1267650_GAF090529_Heart_0h.4.CEL	normal		young	M	C3H/HeJ	heart			8 weeks
E-GEOD-52474	05/28/09	GSM1267629_GAF090528_Heart_0h-1.CEL	GSM1267629_GAF090528_Heart_0h.1.CEL	normal		young	M	C3H/HeJ	heart			8 weeks
E-GEOD-52474	05/28/09	GSM1267636_GAF090528_Heart_0h-2.CEL	GSM1267636_GAF090528_Heart_0h.2.CEL	normal		young	M	C3H/HeJ	heart			8 weeks
E-GEOD-52474	05/29/09	GSM1267643_GAF090529_Heart_0h-3.CEL	GSM1267643_GAF090529_Heart_0h.3.CEL	normal		young	M	C3H/HeJ	heart			8 weeks
E-GEOD-52474	05/28/09	GSM1267634_GAF090528_Heart_24h_SEB-1.CEL	GSM1267634_GAF090528_Heart_24h_SEB.1.CEL	staphylococcal enterotoxin B	24 hours	young	M	C3H/HeJ	heart			8 weeks
E-GEOD-52474	05/28/09	GSM1267641_GAF090528_Heart_24h_SEB-2.CEL	GSM1267641_GAF090528_Heart_24h_SEB.2.CEL	staphylococcal enterotoxin B	24 hours	young	M	C3H/HeJ	heart			8 weeks
E-GEOD-52474	05/29/09	GSM1267648_GAF090529_Heart_24h_SEB-3.CEL	GSM1267648_GAF090529_Heart_24h_SEB.3.CEL	staphylococcal enterotoxin B	24 hours	young	M	C3H/HeJ	heart			8 weeks
E-GEOD-52474	05/29/09	GSM1267651_GAF090529_Heart_2h45m_SEB-4.CEL	GSM1267651_GAF090529_Heart_2h45m_SEB.4.CEL	staphylococcal enterotoxin B	3 hours	young	M	C3H/HeJ	heart			8 weeks
E-GEOD-52474	05/28/09	GSM1267630_GAF090528_Heart_2h45m_SEB-1.CEL	GSM1267630_GAF090528_Heart_2h45m_SEB.1.CEL	staphylococcal enterotoxin B	3 hours	young	M	C3H/HeJ	heart			8 weeks
E-GEOD-52474	05/28/09	GSM1267637_GAF090528_Heart_2h45m_SEB-2.CEL	GSM1267637_GAF090528_Heart_2h45m_SEB.2.CEL	staphylococcal enterotoxin B	3 hours	young	M	C3H/HeJ	heart			8 weeks
E-GEOD-52474	05/29/09	GSM1267644_GAF090529_Heart_2h45m_SEB-3.CEL	GSM1267644_GAF090529_Heart_2h45m_SEB.3.CEL	staphylococcal enterotoxin B	3 hours	young	M	C3H/HeJ	heart			8 weeks
E-GEOD-52474	05/29/09	GSM1267653_GAF090529_Heart_5h_SEB-4.CEL	GSM1267653_GAF090529_Heart_5h_SEB.4.CEL	staphylococcal enterotoxin B	5 hours	young	M	C3H/HeJ	heart			8 weeks
E-GEOD-52474	05/28/09	GSM1267632_GAF090528_Heart_5h_SEB-1.CEL	GSM1267632_GAF090528_Heart_5h_SEB.1.CEL	staphylococcal enterotoxin B	5 hours	young	M	C3H/HeJ	heart			8 weeks
E-GEOD-52474	05/28/09	GSM1267639_GAF090528_Heart_5h_SEB-2.CEL	GSM1267639_GAF090528_Heart_5h_SEB.2.CEL	staphylococcal enterotoxin B	5 hours	young	M	C3H/HeJ	heart			8 weeks
E-GEOD-52474	05/29/09	GSM1267646_GAF090529_Heart_5h_SEB-3.CEL	GSM1267646_GAF090529_Heart_5h_SEB.3.CEL	staphylococcal enterotoxin B	5 hours	young	M	C3H/HeJ	heart			8 weeks
E-GEOD-52797	08/14/08	GSM1276343_WT4.CEL	GSM1276343_WT4.CEL	normal		young	B		heart			2 weeks
E-GEOD-52797	08/14/08	GSM1276342_WT3.CEL	GSM1276342_WT3.CEL	normal		young	B		heart			2 weeks
E-GEOD-52797	06/20/08	GSM1276341_WT2.CEL	GSM1276341_WT2.CEL	normal		young	B		heart			2 weeks
E-GEOD-52797	06/20/08	GSM1276340_WT1.CEL	GSM1276340_WT1.CEL	normal		young	B		heart			2 weeks
E-GEOD-52797	10/08/08	GSM1276339_Myh6-MeCP2Tg3.CEL	GSM1276339_Myh6.MeCP2Tg3.CEL	Myh6-MeCP2TG		young	B		heart			2 weeks
E-GEOD-52797	08/14/08	GSM1276338_Myh6-MeCP2Tg2.CEL	GSM1276338_Myh6.MeCP2Tg2.CEL	Myh6-MeCP2TG		young	B		heart			2 weeks
E-GEOD-52797	06/20/08	GSM1276337_Myh6-MeCP2Tg1.CEL	GSM1276337_Myh6.MeCP2Tg1.CEL	Myh6-MeCP2TG		young	B		heart			2 weeks
E-GEOD-5500	12/08/04	GSM126912.CEL	GSM126912.CEL	Gata4+/-			M		heart	cardiomyocyte
E-GEOD-5500	12/10/04	GSM126909.CEL	GSM126909.CEL	Gata4+/-			M		heart	cardiomyocyte
E-GEOD-5500	12/01/04	GSM126910.CEL	GSM126910.CEL	Gata4+/-			M		heart	cardiomyocyte
E-GEOD-5500	12/08/04	GSM126913.CEL	GSM126913.CEL	Gata4+/-			M		heart	cardiomyocyte
E-GEOD-5500	12/10/04	GSM126915.CEL	GSM126915.CEL	Gata4+/-	Transverse Aortic Constriction (TAC)		M		heart	cardiomyocyte
E-GEOD-5500	11/19/04	GSM126917.CEL	GSM126917.CEL	Gata4+/-	Transverse Aortic Constriction (TAC)		M		heart	cardiomyocyte
E-GEOD-5500	11/19/04	GSM126918.CEL	GSM126918.CEL	Gata4+/-	Transverse Aortic Constriction (TAC)		M		heart	cardiomyocyte
E-GEOD-5500	12/08/04	GSM126916.CEL	GSM126916.CEL	Gata4+/-	Transverse Aortic Constriction (TAC)		M		heart	cardiomyocyte
[truncated: 377 more rows]
