# Supplementary material for: MyoMiner: explore gene co-expression in normal and pathological muscle
Source: BMC Med Genomics. 2020 May 11;13:67. doi: 10.1186/s12920-020-0712-3 (PMC7216615; doi:10.1186/s12920-020-0712-3)
Supplement: Supplementary file 4 — Additional file 4. Table S9. The panel of 20 muscle-relevant genes used for validation of MyoMiner co-expression values. This panel is based on muscle-relevant annotations, and frequency of representation in consensus lists of the Muscle Gene Sets collection. [file 12920_2020_712_MOESM4_ESM.xlsx]

## Sheet: Sheet1
Gene	Entrez Gene Summary	GeneCards Summary	Frequency in MGS consensus	Frequency in myopathy diagnostic panels
ACTA1	The product encoded by this gene belongs to the actin family of proteins, which are highly conserved proteins that play a role in cell motility, structure and integrity. Alpha, beta and gamma actin isoforms have been identified, with alpha actins being a major constituent of the contractile apparatus, while beta and gamma actins are involved in the regulation of cell motility. This actin is an al…	ACTA1 (Actin Alpha 1, Skeletal Muscle) is a Protein Coding gene. Diseases associated with ACTA1 include Myopathy, Scapulohumeroperoneal and Nemaline Myopathy 3. Among its related pathways are Sertoli-Sertoli Cell Junction Dynamics and Neuropathic Pain-Signaling in Dorsal Horn Neurons. Gene Ontology (GO) annotations related to this gene include structural constituent of cytoskeleton and myosin bin…	#N/A	5
ANKRD1	The protein encoded by this gene is localized to the nucleus of endothelial cells and is induced by IL-1 and TNF-alpha stimulation. Studies in rat cardiomyocytes suggest that this gene functions as a transcription factor. Interactions between this protein and the sarcomeric proteins myopalladin and titin suggest that it may also be involved in the myofibrillar stretch-sensor system. [provided by …	ANKRD1 (Ankyrin Repeat Domain 1) is a Protein Coding gene. Diseases associated with ANKRD1 include Total Anomalous Pulmonary Venous Return 1 and Familial Isolated Dilated Cardiomyopathy. Among its related pathways are Regulation of lipid metabolism by Peroxisome proliferator-activated receptor alpha (PPARalpha) and Metabolism. Gene Ontology (GO) annotations related to this gene include transcript…	16	20
CAV3	This gene encodes a caveolin family member, which functions as a component of the caveolae plasma membranes found in most cell types. Caveolin proteins are proposed to be scaffolding proteins for organizing and concentrating certain caveolin-interacting molecules. Mutations identified in this gene lead to interference with protein oligomerization or intra-cellular routing, disrupting caveolae for…	CAV3 (Caveolin 3) is a Protein Coding gene. Diseases associated with CAV3 include Rippling Muscle Disease 2 and Myopathy, Distal, Tateyama Type. Among its related pathways are Focal Adhesion and Cardiac conduction. Gene Ontology (GO) annotations related to this gene include enzyme binding and protein C-terminus binding. An important paralog of this gene is CAV1.	4	26
CKM	The protein encoded by this gene is a cytoplasmic enzyme involved in energy homeostasis and is an important serum marker for myocardial infarction. The encoded protein reversibly catalyzes the transfer of phosphate between ATP and various phosphogens such as creatine phosphate. It acts as a homodimer in striated muscle as well as in other tissues, and as a heterodimer with a similar brain isozyme…	CKM (Creatine Kinase, M-Type) is a Protein Coding gene. Diseases associated with CKM include Mcleod Syndrome and Hemophilia B. Among its related pathways are Arginine and proline metabolism and Metabolism. Gene Ontology (GO) annotations related to this gene include transferase activity, transferring phosphorus-containing groups and creatine kinase activity. An important paralog of this gene is CK…	8	#N/A
COL3A1	This gene encodes the pro-alpha1 chains of type III collagen, a fibrillar collagen that is found in extensible connective tissues such as skin, lung, uterus, intestine and the vascular system, frequently in association with type I collagen. Mutations in this gene are associated with Ehlers-Danlos syndrome types IV, and with aortic and arterial aneurysms. Two transcripts, resulting from the use of…	COL3A1 (Collagen Type III Alpha 1 Chain) is a Protein Coding gene. Diseases associated with COL3A1 include Ehlers-Danlos Syndrome, Vascular Type and Polymicrogyria With Or Without Vascular-Type Ehlers-Danlos Syndrome. Among its related pathways are ERK Signaling and Focal Adhesion. Gene Ontology (GO) annotations related to this gene include integrin binding and SMAD binding. An important paralog …	20	5
COL6A3	This gene encodes the alpha-3 chain, one of the three alpha chains of type VI collagen, a beaded filament collagen found in most connective tissues. The alpha-3 chain of type VI collagen is much larger than the alpha-1 and -2 chains. This difference in size is largely due to an increase in the number of subdomains, similar to von Willebrand Factor type A domains, that are found in the amino termi…	COL6A3 (Collagen Type VI Alpha 3 Chain) is a Protein Coding gene. Diseases associated with COL6A3 include Bethlem Myopathy 1 and Dystonia 27. Among its related pathways are ERK Signaling and Signaling by GPCR. Gene Ontology (GO) annotations related to this gene include serine-type endopeptidase inhibitor activity. An important paralog of this gene is COL6A6.	10	1
DAG1	This gene encodes dystroglycan, a central component of dystrophin-glycoprotein complex that links the extracellular matrix and the cytoskeleton in the skeletal muscle. The encoded preproprotein undergoes O- and N-glycosylation, and proteolytic processing to generate alpha and beta subunits. Certain mutations in this gene are known to cause distinct forms of muscular dystrophy. Alternative splicin…	DAG1 (Dystroglycan 1) is a Protein Coding gene. Diseases associated with DAG1 include Muscular Dystrophy-Dystroglycanopathy , Type C, 9 and Muscular Dystrophy-Dystroglycanopathy , Type A, 9. Among its related pathways are Metabolism of proteins and MET promotes cell motility. Gene Ontology (GO) annotations related to this gene include calcium ion binding.	#N/A	1
DMD	This gene spans a genomic range of greater than 2 Mb and encodes a large protein containing an N-terminal actin-binding domain and multiple spectrin repeats. The encoded protein forms a component of the dystrophin-glycoprotein complex (DGC), which bridges the inner cytoskeleton and the extracellular matrix. Deletions, duplications, and point mutations at this gene locus may cause Duchenne muscula…	DMD (Dystrophin) is a Protein Coding gene. Diseases associated with DMD include Muscular Dystrophy, Duchenne Type and Muscular Dystrophy, Becker Type. Among its related pathways are MET promotes cell motility and Ectoderm Differentiation. Gene Ontology (GO) annotations related to this gene include calcium ion binding and structural constituent of cytoskeleton. An important paralog of this gene is…	4	13
DYSF	The protein encoded by this gene belongs to the ferlin family and is a skeletal muscle protein found associated with the sarcolemma. It is involved in muscle contraction and contains C2 domains that play a role in calcium-mediated membrane fusion events, suggesting that it may be involved in membrane regeneration and repair. In addition, the protein encoded by this gene binds caveolin-3, a skelet…	DYSF (Dysferlin) is a Protein Coding gene. Diseases associated with DYSF include Muscular Dystrophy, Limb-Girdle, Autosomal Recessive 2 and Miyoshi Muscular Dystrophy 1. Among its related pathways are Cardiac conduction and Smooth Muscle Contraction. Gene Ontology (GO) annotations related to this gene include calcium ion binding and calcium-dependent phospholipid binding. An important paralog of …	#N/A	2
FLNC	This gene encodes one of three related filamin genes, specifically gamma filamin. These filamin proteins crosslink actin filaments into orthogonal networks in cortical cytoplasm and participate in the anchoring of membrane proteins for the actin cytoskeleton. Three functional domains exist in filamin: an N-terminal filamentous actin-binding domain, a C-terminal self-association domain, and a memb…	FLNC (Filamin C) is a Protein Coding gene. Diseases associated with FLNC include Myopathy, Distal, 4 and Myopathy, Myofibrillar, 5. Among its related pathways are SMAD Signaling Network and Cell junction organization. Gene Ontology (GO) annotations related to this gene include actin filament binding and ankyrin binding. An important paralog of this gene is FLNA.	2	23
MYH7	Muscle myosin is a hexameric protein containing 2 heavy chain subunits, 2 alkali light chain subunits, and 2 regulatory light chain subunits. This gene encodes the beta (or slow) heavy chain subunit of cardiac myosin. It is expressed predominantly in normal human ventricle. It is also expressed in skeletal muscle tissues rich in slow-twitch type I muscle fibers. Changes in the relative abundance …	MYH7 (Myosin Heavy Chain 7) is a Protein Coding gene. Diseases associated with MYH7 include Myopathy, Distal, 1 and Scapuloperoneal Myopathy, Myh7-Related. Among its related pathways are Sertoli-Sertoli Cell Junction Dynamics and Translocation of GLUT4 to the plasma membrane. Gene Ontology (GO) annotations related to this gene include actin binding and calmodulin binding. An important paralog of …	2	24
MYL2	Thus gene encodes the regulatory light chain associated with cardiac myosin beta (or slow) heavy chain. Ca+ triggers the phosphorylation of regulatory light chain that in turn triggers contraction. Mutations in this gene are associated with mid-left ventricular chamber type hypertrophic cardiomyopathy. [provided by RefSeq, Jul 2008]	MYL2 (Myosin Light Chain 2) is a Protein Coding gene. Diseases associated with MYL2 include Cardiomyopathy, Familial Hypertrophic, 10 and Hypertrophic Cardiomyopathy. Among its related pathways are Sertoli-Sertoli Cell Junction Dynamics and Immune response CCR3 signaling in eosinophils. Gene Ontology (GO) annotations related to this gene include calcium ion binding and actin monomer binding. An i…	4	14
MYL3	MYL3 encodes myosin light chain 3, an alkali light chain also referred to in the literature as both the ventricular isoform and the slow skeletal muscle isoform. Mutations in MYL3 have been identified as a cause of mid-left ventricular chamber type hypertrophic cardiomyopathy. [provided by RefSeq, Jul 2008]	MYL3 (Myosin Light Chain 3) is a Protein Coding gene. Diseases associated with MYL3 include Cardiomyopathy, Familial Hypertrophic, 8 and Hypertrophic Cardiomyopathy. Among its related pathways are Sertoli-Sertoli Cell Junction Dynamics and Immune response CCR3 signaling in eosinophils. Gene Ontology (GO) annotations related to this gene include calcium ion binding and structural constituent of mu…	#N/A	14
MYOD1	This gene encodes a nuclear protein that belongs to the basic helix-loop-helix family of transcription factors and the myogenic factors subfamily. It regulates muscle cell differentiation by inducing cell cycle arrest, a prerequisite for myogenic initiation. The protein is also involved in muscle regeneration. It activates its own transcription which may stabilize commitment to myogenesis. [provi…	MYOD1 (Myogenic Differentiation 1) is a Protein Coding gene. Diseases associated with MYOD1 include Myopathy, Centronuclear, 1 and Distal Arthrogryposis. Among its related pathways are C-MYB transcription factor network and Development NOTCH1-mediated pathway for NF-KB activity modulation. Gene Ontology (GO) annotations related to this gene include DNA-binding transcription factor activity and pr…	#N/A	#N/A
MYOG	Myogenin is a muscle-specific transcription factor that can induce myogenesis in a variety of cell types in tissue culture. It is a member of a large family of proteins related by sequence homology, the helix-loop-helix (HLH) proteins. It is essential for the development of functional skeletal muscle. [provided by RefSeq, Jul 2008]	MYOG (Myogenin) is a Protein Coding gene. Diseases associated with MYOG include Embryonal Rhabdomyosarcoma and Botryoid Rhabdomyosarcoma. Among its related pathways are Myogenesis and Regulation of Wnt-mediated beta catenin signaling and target gene transcription. Gene Ontology (GO) annotations related to this gene include DNA-binding transcription factor activity and protein heterodimerization a…	8	#N/A
MYOM1	The giant protein titin, together with its associated proteins, interconnects the major structure of sarcomeres, the M bands and Z discs. The C-terminal end of the titin string extends into the M line, where it binds tightly to M-band constituents of apparent molecular masses of 190 kD (myomesin 1) and 165 kD (myomesin 2). This protein, myomesin 1, like myomesin 2, titin, and other myofibrillar p…	MYOM1 (Myomesin 1) is a Protein Coding gene. Diseases associated with MYOM1 include Hypertrophic Cardiomyopathy and Dilated Cardiomyopathy. Among its related pathways are Striated Muscle Contraction. Gene Ontology (GO) annotations related to this gene include protein homodimerization activity and structural constituent of muscle. An important paralog of this gene is MYOM2.	2	8
RRAD		RRAD (RRAD, Ras Related Glycolysis Inhibitor And Calcium Channel Regulator) is a Protein Coding gene. Diseases associated with RRAD include Benign Pleural Mesothelioma and Diabetes Mellitus. Among its related pathways are Angiopoietin Like Protein 8 Regulatory Pathway. Gene Ontology (GO) annotations related to this gene include GTP binding and calmodulin binding. An important paralog of this gene…	14	#N/A
TNNI1	Troponin proteins associate with tropomyosin and regulate the calcium sensitivity of the myofibril contractile apparatus of striated muscles. Troponin I (TnI), along with troponin T (TnT) and troponin C (TnC), is one of 3 subunits that form the troponin complex of the thin filaments of striated muscle. TnI is the inhibitory subunit; blocking actin-myosin interactions and thereby mediating striate…	TNNI1 (Troponin I1, Slow Skeletal Type) is a Protein Coding gene. Diseases associated with TNNI1 include Myasthenic Syndrome, Congenital, 20, Presynaptic and Loeffler Endocarditis. Among its related pathways are Cardiac conduction and Striated Muscle Contraction. Gene Ontology (GO) annotations related to this gene include actin binding. An important paralog of this gene is TNNI3.	2	#N/A
TNNT1	This gene encodes a protein that is a subunit of troponin, which is a regulatory complex located on the thin filament of the sarcomere. This complex regulates striated muscle contraction in response to fluctuations in intracellular calcium concentration. This complex is composed of three subunits: troponin C, which binds calcium, troponin T, which binds tropomyosin, and troponin I, which is an in…	TNNT1 (Troponin T1, Slow Skeletal Type) is a Protein Coding gene. Diseases associated with TNNT1 include Nemaline Myopathy 5 and Nemaline Myopathy. Among its related pathways are Cardiac conduction and Striated Muscle Contraction. Gene Ontology (GO) annotations related to this gene include tropomyosin binding and troponin T binding. An important paralog of this gene is TNNT3.	4	1
TTN	This gene encodes a large abundant protein of striated muscle. The product of this gene is divided into two regions, a N-terminal I-band and a C-terminal A-band. The I-band, which is the elastic part of the molecule, contains two regions of tandem immunoglobulin domains on either side of a PEVK region that is rich in proline, glutamate, valine and lysine. The A-band, which is thought to act as a …	TTN (Titin) is a Protein Coding gene. Diseases associated with TTN include Myopathy, Myofibrillar, 9, With Early Respiratory Failure and Tibial Muscular Dystrophy, Tardive. Among its related pathways are Cardiac conduction and Response to elevated platelet cytosolic Ca2+. Gene Ontology (GO) annotations related to this gene include nucleic acid binding and identical protein binding.	#N/A	24
